# Supplementary material for: Effects of caffeinated beverage ingestion on salivary antimicrobial proteins responses to acute exercise in the heat
Source: Front Nutr. 2022 Nov 15;9:973003. doi: 10.3389/fnut.2022.973003 (PMC9705747; doi:10.3389/fnut.2022.973003)
Supplement: Supplementary file 1 [file Data_Sheet_1.ZIP]

Archive with 41 entries (28 files):
- date/
- date/1/
- date/1/CAF-A-5.17.xls
- date/1/PLA-a-5.10.xls
- date/10/
- date/10/CAF-J-6.6.xls
- date/10/PLA-j-5.29.xls
- date/11/
- date/11/CAF-K-5.30.xls
- date/11/PLA-k-.6.9.xls
- date/12/
- date/12/CAF-L-5.28.xls
- date/12/PLA-l-6.5.xls
- date/2/
- date/2/CAF-B-5.12.xls
- date/2/PLA-b-5.19.xls
- date/3/
- date/3/CAF-C-5.20.xls
- date/3/PLA-c-5.13.xls
- date/4/
- date/4/CAF-D-5.21.xls
- date/4/PLA-d-.5.14.xls
- date/5/
- date/5/CAF-E-.5.22.xls
- date/5/PLA-e-.5.15.xls
- date/6/
- date/6/CAF-F-5.24.xls
- date/6/PLa-f-6.1.xls
- date/7/
- date/7/CAF-G-5.25.xls
- date/7/PLA-g-6.2.xls
- date/8/
- date/8/CAF-H-5.26.xls
- date/8/PLA-h-6.3.xls
- date/9/
- date/9/CAF-I-5.27.xls
- date/9/PLA-i-6.4.xls
- date/CAF-PLA date.xls
- date/sAA.pdf
- date/sLac.pdf
- sAA.docx
