# Supplementary material for: Effects of caffeinated beverage ingestion on salivary antimicrobial proteins responses to acute exercise in the heat
Source: Front Nutr. 2022 Nov 15;9:973003. doi: 10.3389/fnut.2022.973003 (PMC9705747; doi:10.3389/fnut.2022.973003)
Supplement: Supplementary file 1 [file Data_Sheet_1.ZIP › date/1/CAF-A-5.17.xls]

## Sheet: 1
Name	Zilun Zheng		time	HR	load
Age	20		0	90	0
VO2max relative value	39.1ml/min/kg		1	90	0.25
VO2maxabsolute value	2.93l/min		2	92	0.5
			3	93	0.75
			4	95	1
			5	97	1.25
			6	100	1.5
			7	104	1.75
			8	106	2
			9	110	2.25
			10	113	2.5
			11	116	2.75
			12	118	3
			13	120	3.25
			14	122	3.5
			15	124	3.75
			16	127	4
load=0.094*（220-20）*60%-8.063=3.217
0.5	1.337

## Sheet: 2
Basic Information of subjects
Name：	Zilun Zheng		number：	A		age：	20
height：	177cm		weight（before）：	71.48		weight（after）：	71
body fat rate ：	0.124		Special training：	400m		training age：	2.5
Basic Information of experiment
experimental date：	5.17		caffeine	YES		load：	1.5kp
Experiment start time：	1899-12-31 13:16:00		Experiment end time：	1899-12-31 15:16:00
room temperature：	33℃		RH：	0.65		WBGT：	30.2℃
Salivary tube weighing
number	pre-experiment （g）	post-experiment（g）	saliva amount （g）
A1	4.45	6.31	1.86	9.05
A2	4.43	6.69	2.26
A3	4.42	6.77	2.35
A4	4.46	7.04	2.58
sweat loss（kg）	0.66958	kg
dehydration rate	0.00936738

## Sheet: 3
Time(min)	HR(次/min)	Tcore	ΔTcore
0	90	37.939	0
1	90	37.879	-0.06
2	93	37.882	-0.057
3	86	37.905	-0.034
4	91	37.918	-0.021
5	96	37.901	-0.038
6	91	37.894	-0.045
7	92	37.879	-0.06
8	91	37.86	-0.079
9	94	37.835	-0.104
10	85	37.846	-0.093
11	93	37.806	-0.133
12	99	37.805	-0.134
13	96	37.823	-0.116
14	91	37.818	-0.121
15	90	37.787	-0.152
16	86	37.731	-0.208
17	91	37.691	-0.248
18	91	37.695	-0.244
19	90	37.691	-0.248
20	91	37.687	-0.252
21	93	37.696	-0.243
22	94	37.676	-0.263
23	95	37.681	-0.258
24	96	37.67	-0.269
25	90	37.676	-0.263
26	86	37.666	-0.273
27	86	37.66	-0.279
28	86	37.649	-0.29
29	88	37.647	-0.292
30	86	37.636	-0.303
31	90	37.624	-0.315
32	91	37.628	-0.311
33	92	37.634	-0.305
34	82	37.615	-0.324
35	90	37.618	-0.321
36	82	37.631	-0.308
37	88	37.637	-0.302
38	84	37.641	-0.298
39	92	37.579	-0.36
40	85	37.585	-0.354
41	92	37.575	-0.364
42	84	37.577	-0.362
43	85	37.583	-0.356
44	90	37.587	-0.352
45	86	37.579	-0.36
46	91	37.6	-0.339
47	85	37.56	-0.379
48	91	37.607	-0.332
49	95	37.608	-0.331
50	92	37.615	-0.324
51	98	37.618	-0.321
52	92	37.62	-0.319
53	88	37.601	-0.338
54	86	37.608	-0.331
55	82	37.616	-0.323
56	82	37.62	-0.319
57	93	37.608	-0.331
58	98	37.595	-0.344
59	83	37.602	-0.337
60	92	37.606	-0.333
61	105	37.608	-0.331
62	114	37.599	-0.34
63	113	37.605	-0.334
64	118	37.613	-0.326
65	122	37.633	-0.306
66	123	37.649	-0.29
67	126	37.667	-0.272
68	122	37.687	-0.252
69	126	37.705	-0.234
70	128	37.727	-0.212
71	123	37.747	-0.192
72	127	37.766	-0.173
73	123	37.786	-0.153
74	124	37.805	-0.134
75	128	37.825	-0.114
76	125	37.846	-0.093
77	129	37.867	-0.072
78	124	37.885	-0.054
79	131	37.907	-0.032
80	130	37.927	-0.012
81	129	37.947	0.008
82	137	37.968	0.029
83	133	37.99	0.051
84	125	38.012	0.073
85	130	38.034	0.095
86	130	38.053	0.114
87	130	38.073	0.134
88	132	38.092	0.153
89	132	38.107	0.168
90	136	38.127	0.188
91	137	38.144	0.205
92	137	38.161	0.222
93	138	38.178	0.239
94	139	38.195	0.256
95	139	38.214	0.275
96	145	38.234	0.295
97	144	38.253	0.314
98	140	38.279	0.34
99	142	38.299	0.36
100	140	38.32	0.381
101	135	38.341	0.402
102	133	38.363	0.424
103	125	38.367	0.428
104	122	38.377	0.438
105	120	38.377	0.438
106	121	38.383	0.444
107	113	38.413	0.474
108	110	38.417	0.478
109	107	38.4	0.461
110	105	38.391	0.452
111	106	38.379	0.44
112	105	38.353	0.414
113	106	38.342	0.403
114	103	38.32	0.381
115	99	38.3	0.361
116	98	38.276	0.337
117	98	38.25	0.311
118	103	38.24	0.301
119	104	38.233	0.294
120	101	38.23	0.291
