# Supplementary material for: Effects of caffeinated beverage ingestion on salivary antimicrobial proteins responses to acute exercise in the heat
Source: Front Nutr. 2022 Nov 15;9:973003. doi: 10.3389/fnut.2022.973003 (PMC9705747; doi:10.3389/fnut.2022.973003)
Supplement: Supplementary file 1 [file Data_Sheet_1.ZIP › date/1/PLA-a-5.10.xls]

## Sheet: one
Name	Zilun Zheng		time	HR	load
Age	20		0	90	0
VO2max relative value	39.1ml/min/kg		1	90	0.25
VO2maxabsolute value	2.93l/min		2	92	0.5
			3	93	0.75
			4	95	1
			5	97	1.25
			6	100	1.5
			7	104	1.75
			8	106	2
			9	110	2.25
			10	113	2.5
			11	116	2.75
			12	118	3
			13	120	3.25
			14	122	3.5
			15	124	3.75
			16	127	4
load=0.094*（220-20）*60%-8.063=3.217
0.5	1.337

## Sheet: two
Basic Information of subjects
Name：	Zilun Zheng		number：	a		age：	20
height：	177cm		weight（before）：	71.02		weight（after）：	70.6
body fat rate ：	0.124		Special training：	400m		training age：	2.5
Basic Information of experiment
experimental date：	5.1		caffeine	NO		load：	1.5kp
Experiment start time：	1899-12-31 13:30:00		Experiment end time：	1899-12-31 15:30:00
room temperature：	33℃		RH：	0.67		WBGT：	30.4℃
Salivary tube weighing
number	pre- experiment （g）	post- experiment（g）	saliva amount （g）
a1	4.4	7.14	2.74	7.03
a2	4.47	6.6	2.13
a3	4.44	6.6	2.16
a4	4.44	6.44	2
sweat loss（kg）=0.76kg
dehydration rate	0.0106

## Sheet: three
Time(min)	HR(beat/min)	Tcore	ΔTcore
0	84	37.608	0
1	80	37.603	-0.005
2	78	37.596	-0.012
3	78	37.604	-0.004
4	85	37.615	0.007
5	85	37.616	0.008
6	78	37.626	0.018
7	86	37.607	-0.001
8	85	37.617	0.009
9	83	37.61	0.002
10	81	37.608	0
11	84	37.605	-0.003
12	80	37.603	-0.005
13	83	37.605	-0.003
14	80	37.602	-0.006
15	79	37.607	-0.001
16	76	37.603	-0.005
17	84	37.593	-0.015
18	76	37.603	-0.005
19	85	37.608	0
20	78	37.615	0.007
21	78	37.608	0
22	74	37.61	0.002
23	81	37.619	0.011
24	81	37.621	0.013
25	85	37.634	0.026
26	77	37.628	0.02
27	75	37.636	0.028
28	83	37.631	0.023
29	82	37.619	0.011
30	84	37.617	0.009
31	75	37.619	0.011
32	77	37.614	0.006
33	76	37.612	0.004
34	78	37.617	0.009
35	74	37.612	0.004
36	76	37.607	-0.001
37	75	37.605	-0.003
38	79	37.625	0.017
39	79	37.607	-0.001
40	79	37.61	0.002
41	79	37.596	-0.012
42	81	37.582	-0.026
43	83	37.575	-0.033
44	81	37.567	-0.041
45	79	37.56	-0.048
46	85	37.562	-0.046
47	78	37.565	-0.043
48	84	37.561	-0.047
49	84	37.549	-0.059
50	83	37.575	-0.033
51	83	37.579	-0.029
52	77	37.563	-0.045
53	87	37.559	-0.049
54	76	37.55	-0.058
55	87	37.552	-0.056
56	82	37.571	-0.037
57	83	37.534	-0.074
58	86	37.547	-0.061
59	86	37.54	-0.068
60	98	37.56	-0.048
61	106	37.6	-0.008
62	110	37.615	0.007
63	114	37.625	0.017
64	112	37.633	0.025
65	119	37.643	0.035
66	116	37.655	0.047
67	120	37.67	0.062
68	125	37.687	0.079
69	121	37.706	0.098
70	117	37.725	0.117
71	121	37.743	0.135
72	120	37.763	0.155
73	120	37.784	0.176
74	123	37.807	0.199
75	123	37.828	0.22
76	125	37.851	0.243
77	126	37.871	0.263
78	125	37.891	0.283
79	124	37.918	0.31
80	129	37.943	0.335
81	132	37.97	0.362
82	131	37.991	0.383
83	129	38.016	0.408
84	133	38.037	0.429
85	130	38.061	0.453
86	136	38.086	0.478
87	134	38.11	0.502
88	135	38.133	0.525
89	138	38.156	0.548
90	141	38.179	0.571
91	138	38.202	0.594
92	134	38.227	0.619
93	137	38.252	0.644
94	137	38.274	0.666
95	137	38.298	0.69
96	142	38.321	0.713
97	136	38.345	0.737
98	141	38.371	0.763
99	142	38.395	0.787
100	137	38.421	0.813
101	125	38.443	0.835
102	118	38.467	0.859
103	109	38.486	0.878
104	107	38.499	0.891
105	107	38.512	0.904
106	105	38.506	0.898
107	105	38.502	0.894
108	104	38.487	0.879
109	99	38.462	0.854
110	102	38.431	0.823
111	102	38.423	0.815
112	102	38.396	0.788
113	105	38.375	0.767
114	97	38.367	0.759
115	94	38.358	0.75
116	90	38.332	0.724
117	88	38.329	0.721
118	86	38.313	0.705
119	86	38.304	0.696					36
120	85	38.296	0.688
