# Supplementary material for: Effects of caffeinated beverage ingestion on salivary antimicrobial proteins responses to acute exercise in the heat
Source: Front Nutr. 2022 Nov 15;9:973003. doi: 10.3389/fnut.2022.973003 (PMC9705747; doi:10.3389/fnut.2022.973003)
Supplement: Supplementary file 1 [file Data_Sheet_1.ZIP › date/10/CAF-J-6.6.xls]

## Sheet: 1
Name	BiXiYu		time	HR	load
Age	21		0	97	0
VO2max relative value	55.1		15	112	0.25
VO2maxabsolute value	3.8		30	118	0.5
			45	121	0.75
			60	119	1
			75	120	1.25
			90	124	1.5
			105	128	1.75
			120	131	2
			135	134	2.25
			150	141	2.5
			165	151	2.75
			180	159	3
load=0.048*HR-4.419			195	163	3.25
setting load	1.341		210	168	3.5
			225	172	3.75
			240	176	4
			255	177	4.25

## Sheet: 2
Basic Information of subjects
Name：	BiXiYu		number：	J		age：	21
height：	181cm		weight（before）：	62.6		weight（after）：	62.45
body fat rate ：	0.041		Special training：	200m		training age：	1
Basic Information of experiment
experimental date：	6.6		caffeine	YES		load：	1.34kp
Experiment start time：	1899-12-31 13:28:00		Experiment end time：	1899-12-31 15:28:00
room temperature：	32.8℃		RH：	0.62		WBGT：	29.7℃
Salivary tube weighing
number	pre- experiment （g）	post- experiment（g）	saliva amount （g）
J1	4.42	6.11	1.69	6.57
J2	4.47	6.03	1.56
J3	4.41	6	1.59
J4	4.47	6.2	1.73
sweat loss（kg）	0.31542	kg
dehydration rate	0.00503866

## Sheet: 3
Time(min)	HR(beat/min)	Tcore	ΔTcore
0	87	37.729	0
1	90	37.73	0.001
2	86	37.727	-0.002
3	89	37.713	-0.016
4	87	37.713	-0.016
5	87	37.702	-0.027
6	81	37.716	-0.013
7	80	37.717	-0.012
8	76	37.693	-0.036
9	77	37.697	-0.032
10	79	37.692	-0.037
11	76	37.675	-0.054
12	83	37.669	-0.06
13	78	37.667	-0.062
14	79	37.669	-0.06
15	79	37.665	-0.064
16	70	37.661	-0.068
17	77	37.658	-0.071
18	71	37.659	-0.07
19	75	37.65	-0.079
20	73	37.651	-0.078
21	66	37.646	-0.083
22	73	37.653	-0.076
23	68	37.65	-0.079
24	76	37.646	-0.083
25	79	37.638	-0.091
26	79	37.655	-0.074
27	79	37.654	-0.075
28	75	37.651	-0.078
29	75	37.65	-0.079
30	82	37.645	-0.084
31	69	37.643	-0.086
32	73	37.642	-0.087
33	73	37.641	-0.088
34	77	37.649	-0.08
35	76	37.645	-0.084
36	80	37.644	-0.085
37	79	37.648	-0.081
38	75	37.648	-0.081
39	76	37.649	-0.08
40	73	37.649	-0.08
41	76	37.651	-0.078
42	78	37.668	-0.061
43	83	37.678	-0.051
44	85	37.68	-0.049
45	68	37.677	-0.052
46	78	37.671	-0.058
47	69	37.67	-0.059
48	77	37.67	-0.059
49	75	37.67	-0.059
50	73	37.676	-0.053
51	75	37.682	-0.047
52	74	37.687	-0.042
53	81	37.691	-0.038
54	80	37.698	-0.031
55	76	37.712	-0.017
56	80	37.717	-0.012
57	82	37.71	-0.019
58	84	37.704	-0.025
59	73	37.713	-0.016
60	79	37.71	-0.019
61	96	37.714	-0.015
62	102	37.725	-0.004
63	110	37.739	0.01
64	116	37.759	0.03
65	114	37.783	0.054
66	120	37.807	0.078
67	122	37.83	0.101
68	124	37.857	0.128
69	124	37.88	0.151
70	129	37.904	0.175
71	127	37.924	0.195
72	128	37.947	0.218
73	136	37.962	0.233
74	135	37.997	0.268
75	130	38.027	0.298
76	138	38.035	0.306
77	139	38.046	0.317
78	136	38.065	0.336
79	134	38.102	0.373
80	143	38.126	0.397
81	142	38.159	0.43
82	145	38.158	0.429
83	142	38.153	0.424
84	141	38.172	0.443
85	143	38.199	0.47
86	143	38.21	0.481
87	139	38.248	0.519
88	145	38.239	0.51
89	140	38.255	0.526
90	141	38.253	0.524
91	142	38.277	0.548
92	139	38.277	0.548
93	144	38.29	0.561
94	143	38.315	0.586
95	145	38.337	0.608
96	145	38.352	0.623
97	147	38.406	0.677
98	145	38.409	0.68
99	147	38.435	0.706
100	150	38.453	0.724
101	148	38.472	0.743
102	149	38.411	0.682
103	142	38.394	0.665
104	129	38.4	0.671
105	104	38.362	0.633
106	107	38.368	0.639
107	113	38.316	0.587
108	107	38.291	0.562
109	96	38.275	0.546
110	92	38.297	0.568
111	104	38.321	0.592
112	95	38.314	0.585
113	90	38.3	0.571
114	96	38.28	0.551
115	100	38.271	0.542
116	96	38.247	0.518
117	89	38.235	0.506
118	91	38.225	0.496
119	96	38.195	0.466
120	87	38.145	0.416
