# Supplementary material for: Effects of caffeinated beverage ingestion on salivary antimicrobial proteins responses to acute exercise in the heat
Source: Front Nutr. 2022 Nov 15;9:973003. doi: 10.3389/fnut.2022.973003 (PMC9705747; doi:10.3389/fnut.2022.973003)
Supplement: Supplementary file 1 [file Data_Sheet_1.ZIP › date/10/PLA-j-5.29.xls]

## Sheet: 1
Name	BiXiYu		time	HR	load
Age	21		0	97	0
VO2max relative value	55.1		15	112	0.25
VO2maxabsolute value	3.8		30	118	0.5
			45	121	0.75
			60	119	1
			75	120	1.25
			90	124	1.5
			105	128	1.75
			120	131	2
			135	134	2.25
			150	141	2.5
			165	151	2.75
			180	159	3
LOAD=0.048*HR-4.419			195	163	3.25
setting load	1.341		210	168	3.5
			225	172	3.75
			240	176	4
			255	177	4.25

## Sheet: 2
Basic Information of subjects
Name：	BiXi Yu		number：	j		age：	21
height：	181cm		weight（before）：	63.41		weight（after）：	63.24
body fat rate ：	0.041		Special training：	200m		training age：	1
Basic Information of experiment
experimental date：	5.29		caffeine	no		load：	1.34kp
Experiment start time：	1899-12-31 13:27:00		Experiment end time：	1899-12-31 15:27:00
room temperature：	33℃		RH：	0.62		WBGT：	30.0℃
Salivary tube weighing
number	pre- experiment （g）	post- experiment（g）	saliva amount （g）
j1	4.43	5.67	1.24	4.83
j2	4.46	5.33	0.87
j3	4.43	5.97	1.54
j4	4.46	5.64	1.18
sweat loss（kg）	0.33959	kg
dehydration rate	0.00535546

## Sheet: 3
Time(min)	HR(beat/min)	Tcore	ΔTcore
0	103	37.575	0
1	85	37.574	-0.001
2	83	37.574	-0.001
3	76	37.573	-0.002
4	81	37.571	-0.004
5	79	37.567	-0.008
6	85	37.567	-0.008
7	88	37.566	-0.009
8	85	37.564	-0.011
9	76	37.562	-0.013
10	85	37.56	-0.015
11	79	37.558	-0.017
12	76	37.552	-0.023
13	80	37.548	-0.027
14	83	37.546	-0.029
15	81	37.541	-0.034
16	77	37.527	-0.048
17	79	37.512	-0.063
18	78	37.494	-0.081
19	75	37.468	-0.107
20	82	37.472	-0.103
21	75	37.464	-0.111
22	80	37.451	-0.124
23	77	37.446	-0.129
24	78	37.437	-0.138
25	85	37.437	-0.138
26	84	37.435	-0.14
27	78	37.431	-0.144
28	83	37.429	-0.146
29	80	37.429	-0.146
30	78	37.421	-0.154
31	76	37.42	-0.155
32	73	37.415	-0.16
33	78	37.414	-0.161
34	74	37.411	-0.164
35	75	37.411	-0.164
36	88	37.413	-0.162
37	76	37.411	-0.164
38	78	37.405	-0.17
39	73	37.402	-0.173
40	75	37.402	-0.173
41	74	37.397	-0.178
42	87	37.397	-0.178
43	81	37.4	-0.175
44	85	37.402	-0.173
45	83	37.404	-0.171
46	84	37.4	-0.175
47	77	37.398	-0.177
48	88	37.394	-0.181
49	77	37.391	-0.184
50	84	37.391	-0.184
51	75	37.385	-0.19
52	70	37.381	-0.194
53	89	37.386	-0.189
54	84	37.391	-0.184
55	78	37.396	-0.179
56	81	37.4	-0.175
57	94	37.403	-0.172
58	84	37.407	-0.168
59	85	37.405	-0.17
60	96	37.39	-0.185
61	110	37.383	-0.192
62	111	37.388	-0.187
63	117	37.394	-0.181
64	121	37.402	-0.173
65	122	37.41	-0.165
66	125	37.423	-0.152
67	126	37.439	-0.136
68	123	37.458	-0.117
69	127	37.481	-0.094
70	127	37.504	-0.071
71	128	37.525	-0.05
72	131	37.547	-0.028
73	133	37.57	-0.005
74	132	37.595	0.02
75	133	37.62	0.045
76	138	37.645	0.07
77	135	37.667	0.092
78	137	37.688	0.113
79	142	37.709	0.134
80	147	37.73	0.155
81	142	37.75	0.175
82	143	37.773	0.198
83	142	37.808	0.233
84	139	37.845	0.27
85	145	37.875	0.3
86	139	37.901	0.326
87	142	37.924	0.349
88	143	37.944	0.369
89	145	37.963	0.388
90	147	37.983	0.408
91	148	38	0.425
92	145	38.016	0.441
93	145	38.033	0.458
94	147	38.048	0.473
95	149	38.064	0.489
96	145	38.079	0.504
97	150	38.094	0.519
98	151	38.11	0.535
99	150	38.125	0.55
100	152	38.141	0.566
101	158	38.156	0.581
102	139	38.173	0.598
103	136	38.189	0.614
104	135	38.2	0.625
105	137	38.209	0.634
106	118	38.218	0.643
107	109	38.226	0.651
108	103	38.228	0.653
109	106	38.225	0.65
110	97	38.22	0.645
111	100	38.215	0.64
112	101	38.206	0.631
113	104	38.194	0.619
114	100	38.179	0.604
115	94	38.166	0.591
116	96	38.149	0.574
117	100	38.134	0.559
118	92	38.12	0.545
119	95	38.105	0.53
120	95	38.092	0.517
