# Supplementary material for: Effects of caffeinated beverage ingestion on salivary antimicrobial proteins responses to acute exercise in the heat
Source: Front Nutr. 2022 Nov 15;9:973003. doi: 10.3389/fnut.2022.973003 (PMC9705747; doi:10.3389/fnut.2022.973003)
Supplement: Supplementary file 1 [file Data_Sheet_1.ZIP › date/11/CAF-K-5.30.xls]

## Sheet: 1
Name	Nianqiang Qu		time	HR	load
Age	23		0	67	0
VO2max relative value	54.1ml/min/kg		1	69	0.25
VO2maxabsolute value	4.06l/min		2	76	0.5
			3	78	0.75
			4	81	1
			5	87	1.25
			6	90	1.5
			7	87	1.75
			8	94	2
			9	101	2.25
			10	106	2.5
			11	110	2.75
			12	110	3
			13	112	3.25
			14	121	3.5
			15	125	3.75
			16	127	4
			17	133	4.25
			18	134	4.5
			19	136	4.75
R=0.989	R2=0.978
load=0.063*（220-23）*60%-3.996=3.4506
0.5	2.2095

## Sheet: 2
Basic Information of subjects
Name：	Nianqiang Qu		number：	K		age：	23
height：	176cm		weight（before）：	60.57		weight（after）：	60.07
body fat rate ：	0.052		Special training：	400m		training age：	5
Basic Information of experiment
experimental date：	5.3		caffeine	YES		load：	2.2kp
Experiment start time：	1899-12-31 13:22:00		Experiment end time：	1899-12-31 15:22:00
room temperature：	33℃		RH：	0.62		WBGT：	29.6℃
Salivary tube weighing
number	pre- experiment （g）	post- experiment（g）	saliva amount （g）
K1	4.47	5.09	0.62	2.59
K2	4.4	5.21	0.81
K3	4.46	4.99	0.53
K4	4.47	5.1	0.63
sweat loss（kg）	0.66331	kg
dehydration rate	0.0109511

## Sheet: 3
Time(min)	HR(beat/min)	Tcore	ΔTcore
0	67	37.283	0
1	68	37.285	0.002
2	70	37.29	0.007
3	69	37.294	0.011
4	57	37.293	0.01
5	59	37.292	0.009
6	62	37.285	0.002
7	53	37.281	-0.002
8	53	37.28	-0.003
9	61	37.277	-0.006
10	62	37.275	-0.008
11	55	37.277	-0.006
12	57	37.285	0.002
13	57	37.289	0.006
14	55	37.293	0.01
15	55	37.289	0.006
16	57	37.285	0.002
17	56	37.279	-0.004
18	53	37.273	-0.01
19	56	37.273	-0.01
20	53	37.273	-0.01
21	54	37.268	-0.015
22	55	37.262	-0.021
23	56	37.26	-0.023
24	61	37.258	-0.025
25	62	37.257	-0.026
26	61	37.258	-0.025
27	58	37.261	-0.022
28	59	37.264	-0.019
29	58	37.255	-0.028
30	58	37.251	-0.032
31	52	37.249	-0.034
32	56	37.252	-0.031
33	53	37.251	-0.032
34	52	37.237	-0.046
35	54	37.232	-0.051
36	58	37.23	-0.053
37	61	37.224	-0.059
38	59	37.22	-0.063
39	59	37.217	-0.066
40	65	37.218	-0.065
41	61	37.218	-0.065
42	59	37.213	-0.07
43	58	37.211	-0.072
44	58	37.21	-0.073
45	57	37.214	-0.069
46	59	37.212	-0.071
47	56	37.212	-0.071
48	62	37.207	-0.076
49	58	37.202	-0.081
50	58	37.202	-0.081
51	60	37.201	-0.082
52	70	37.196	-0.087
53	55	37.193	-0.09
54	58	37.189	-0.094
55	59	37.188	-0.095
56	60	37.186	-0.097
57	53	37.188	-0.095
58	53	37.186	-0.097
59	72	37.181	-0.102
60	55	37.176	-0.107
61	101	37.176	-0.107
62	115	37.181	-0.102
63	119	37.189	-0.094
64	123	37.197	-0.086
65	124	37.213	-0.07
66	127	37.233	-0.05
67	128	37.259	-0.024
68	127	37.287	0.004
69	129	37.318	0.035
70	128	37.348	0.065
71	129	37.378	0.095
72	130	37.407	0.124
73	133	37.437	0.154
74	134	37.465	0.182
75	140	37.493	0.21
76	138	37.525	0.242
77	140	37.557	0.274
78	136	37.589	0.306
79	140	37.62	0.337
80	142	37.651	0.368
81	139	37.683	0.4
82	138	37.716	0.433
83	147	37.75	0.467
84	147	37.784	0.501
85	144	37.817	0.534
86	143	37.851	0.568
87	150	37.886	0.603
88	146	37.92	0.637
89	151	37.955	0.672
90	146	37.989	0.706
91	145	38.024	0.741
92	148	38.057	0.774
93	151	38.09	0.807
94	148	38.124	0.841
95	147	38.155	0.872
96	151	38.187	0.904
97	152	38.218	0.935
98	147	38.249	0.966
99	153	38.281	0.998
100	152	38.313	1.03
101	124	38.344	1.061
102	115	38.373	1.09
103	111	38.393	1.11
104	105	38.408	1.125
105	104	38.426	1.143
106	101	38.431	1.148
107	100	38.426	1.143
108	97	38.422	1.139
109	96	38.414	1.131
110	94	38.411	1.128
111	91	38.403	1.12
112	89	38.392	1.109
113	91	38.378	1.095
114	91	38.356	1.073
115	94	38.337	1.054
116	92	38.321	1.038
117	79	38.293	1.01
118	77	38.272	0.989
119	81	38.255	0.972
120	77	38.237	0.954
