# Supplementary material for: Effects of caffeinated beverage ingestion on salivary antimicrobial proteins responses to acute exercise in the heat
Source: Front Nutr. 2022 Nov 15;9:973003. doi: 10.3389/fnut.2022.973003 (PMC9705747; doi:10.3389/fnut.2022.973003)
Supplement: Supplementary file 1 [file Data_Sheet_1.ZIP › date/11/PLA-k-.6.9.xls]

## Sheet: 1
Name	Nianqiang Qu		time	HR	load
Age	23		0	67	0
VO2max relative value	54.1ml/min/kg		1	69	0.25
VO2maxabsolute value	4.06l/min		2	76	0.5
			3	78	0.75
			4	81	1
			5	87	1.25
			6	90	1.5
			7	87	1.75
			8	94	2
			9	101	2.25
			10	106	2.5
			11	110	2.75
			12	110	3
			13	112	3.25
			14	121	3.5
			15	125	3.75
			16	127	4
			17	133	4.25
			18	134	4.5
			19	136	4.75
R=0.989	R2=0.978
load=0.063*（220-23）*60%-3.996=3.4506
0.5	2.2095

## Sheet: 2
Basic Information of subjects
Name：	Nianqiang Qu		number：	k		age：	23
height：	176cm		weight（before）：	60.29		weight（after）：	60.04
body fat rate ：	0.052		Special training：	400m		training age：	5
Basic Information of experiment
experimental date：	6.9		caffeine	NO		load：	2.2kp
Experiment start time：	1899-12-31 13:25:00		Experiment end time：	1899-12-31 15:25:00
room temperature：	33℃		RH：	0.602		WBGT：	29.4℃
Salivary tube weighing
number	pre- experiment （g）	post- experiment（g）	saliva amount （g）
k1	4.46	5.31	0.85	2.83
k2	4.49	5.25	0.76
k3	4.47	5.01	0.54
k4	4.48	5.16	0.68
sweat loss（kg）	0.41223	kg
dehydration rate	0.00683745

## Sheet: 3
Time(min)	HR(beat/min)	Tcore	ΔTcore
0	78	37.505	0
1	77	37.54	0.035
2	69	37.541	0.036
3	75	37.529	0.024
4	69	37.524	0.019
5	71	37.518	0.013
6	69	37.522	0.017
7	70	37.509	0.004
8	72	37.509	0.004
9	75	37.507	0.002
10	72	37.505	0
11	72	37.507	0.002
12	71	37.506	0.001
13	73	37.51	0.005
14	73	37.51	0.005
15	79	37.509	0.004
16	70	37.51	0.005
17	70	37.512	0.007
18	69	37.508	0.003
19	72	37.506	0.001
20	70	37.518	0.013
21	71	37.532	0.027
22	66	37.562	0.057
23	70	37.546	0.041
24	71	37.542	0.037
25	78	37.544	0.039
26	77	37.544	0.039
27	75	37.543	0.038
28	73	37.551	0.046
29	85	37.551	0.046
30	76	37.559	0.054
31	72	37.569	0.064
32	79	37.589	0.084
33	80	37.582	0.077
34	78	37.575	0.07
35	78	37.571	0.066
36	77	37.575	0.07
37	75	37.613	0.108
38	75	37.614	0.109
39	88	37.608	0.103
40	78	37.591	0.086
41	74	37.585	0.08
42	72	37.589	0.084
43	65	37.595	0.09
44	80	37.583	0.078
45	85	37.608	0.103
46	86	37.605	0.1
47	73	37.607	0.102
48	78	37.605	0.1
49	82	37.606	0.101
50	80	37.612	0.107
51	88	37.634	0.129
52	69	37.63	0.125
53	72	37.615	0.11
54	72	37.587	0.082
55	72	37.591	0.086
56	75	37.59	0.085
57	75	37.597	0.092
58	80	37.593	0.088
59	83	37.585	0.08
60	75	37.604	0.099
61	110	37.612	0.107
62	126	37.628	0.123
63	132	37.652	0.147
64	134	37.682	0.177
65	135	37.71	0.205
66	140	37.742	0.237
67	144	37.77	0.265
68	143	37.8	0.295
69	143	37.832	0.327
70	143	37.87	0.365
71	147	37.897	0.392
72	147	37.926	0.421
73	152	37.963	0.458
74	151	38.001	0.496
75	152	38.035	0.53
76	151	38.074	0.569
77	150	38.111	0.606
78	153	38.151	0.646
79	152	38.184	0.679
80	143	38.219	0.714
81	153	38.256	0.751
82	151	38.293	0.788
83	152	38.331	0.826
84	154	38.369	0.864
85	160	38.408	0.903
86	156	38.454	0.949
87	160	38.493	0.988
88	156	38.535	1.03
89	156	38.575	1.07
90	159	38.619	1.114
91	159	38.666	1.161
92	162	38.712	1.207
93	164	38.752	1.247
94	163	38.795	1.29
95	163	38.838	1.333
96	160	38.88	1.375
97	163	38.915	1.41
98	165	38.958	1.453
99	163	38.995	1.49
100	163	39.034	1.529
101	124	39.063	1.558
102	123	39.081	1.576
103	115	39.091	1.586
104	109	39.096	1.591
105	106	39.098	1.593
106	106	39.097	1.592
107	108	39.103	1.598
108	100	39.094	1.589
109	96	39.106	1.601
110	98	39.07	1.565
111	91	39.048	1.543
112	96	39.028	1.523
113	93	38.998	1.493
114	98	38.96	1.455
115	94	38.894	1.389
116	93	38.86	1.355
117	95	38.827	1.322
118	98	38.782	1.277
119	91	38.744	1.239
120	92	38.709	1.204
