# Supplementary material for: Effects of caffeinated beverage ingestion on salivary antimicrobial proteins responses to acute exercise in the heat
Source: Front Nutr. 2022 Nov 15;9:973003. doi: 10.3389/fnut.2022.973003 (PMC9705747; doi:10.3389/fnut.2022.973003)
Supplement: Supplementary file 1 [file Data_Sheet_1.ZIP › date/12/CAF-L-5.28.xls]

## Sheet: 1
Name	Kaiming Zhu		time	HR	load
Age	21		0	60	0
VO2max relative value	57.7ml/min/kg		1	63	0.25
VO2maxabsolute value	4.33l/min		2	68	0.5
			3	69	0.75
			4	73	1
			5	75	1.25
			6	77	1.5
			7	80	1.75
			8	83	2
			9	89	2.25
			10	98	2.5
			11	103	2.75
			12	106	3
			13	111	3.25
			14	117	3.5
			15	125	3.75
			16	130	4
			17	131	4.25
			18	134	4.5
			19	143	4.75
			20	151	5
			21	153	5.25
R=0.995	R2=0.990
load=0.049*（220-21）*60%-2.309=3.5416
0.5	2.56

## Sheet: 2
Basic Information of subjects
Name：	Kaiming Zhu		number：	L		age：	21
height：	188cm		weight（before）：	81.23		weight（after）：	80.79
body fat rate ：	0.054		Special training：	400m		training age：	4
Basic Information of experiment
experimental date：	5.28		caffeine	yes		load：	2.56kp
Experiment start time：	1899-12-31 13:10:00		Experiment end time：	1899-12-31 15:10:00
room temperature：	32.9℃		RH：	0.62		WBGT：	29.8℃
Salivary tube weighing
number	pre- experiment （g）	post- experiment（g）	saliva amount （g）
L1	4.46	5.99	1.53	6.19
L2	4.48	6.08	1.6
L3	4.42	6.02	1.6
L4	4.46	5.92	1.46
sweat loss（kg）	0.66169	kg
dehydration rate	0.00814588

## Sheet: 3
Time(min)	HR(beat/min)	Tcore	ΔTcore
0	64	37.09	0
1	66	37.094	0.004
2	66	37.097	0.007
3	62	37.095	0.005
4	67	37.094	0.004
5	61	37.097	0.007
6	58	37.094	0.004
7	62	37.095	0.005
8	62	37.094	0.004
9	59	37.091	0.001
10	59	37.091	0.001
11	56	37.094	0.004
12	64	37.098	0.008
13	54	37.102	0.012
14	53	37.107	0.017
15	55	37.111	0.021
16	54	37.112	0.022
17	60	37.12	0.03
18	63	37.125	0.035
19	60	37.129	0.039
20	65	37.134	0.044
21	60	37.139	0.049
22	67	37.147	0.057
23	63	37.15	0.06
24	57	37.152	0.062
25	55	37.154	0.064
26	56	37.159	0.069
27	55	37.168	0.078
28	56	37.177	0.087
29	69	37.179	0.089
30	59	37.181	0.091
31	59	37.184	0.094
32	62	37.187	0.097
33	57	37.191	0.101
34	58	37.195	0.105
35	59	37.2	0.11
36	60	37.198	0.108
37	56	37.192	0.102
38	60	37.191	0.101
39	59	37.191	0.101
40	60	37.192	0.102
41	57	37.194	0.104
42	62	37.199	0.109
43	64	37.205	0.115
44	60	37.212	0.122
45	63	37.215	0.125
46	63	37.219	0.129
47	61	37.218	0.128
48	58	37.219	0.129
49	59	37.22	0.13
50	57	37.221	0.131
51	58	37.225	0.135
52	59	37.225	0.135
53	66	37.228	0.138
54	59	37.23	0.14
55	56	37.234	0.144
56	56	37.236	0.146
57	61	37.236	0.146
58	57	37.241	0.151
59	61	37.246	0.156
60	61	37.249	0.159
61	102	37.253	0.163
62	115	37.253	0.163
63	125	37.26	0.17
64	130	37.269	0.179
65	129	37.281	0.191
66	124	37.302	0.212
67	133	37.327	0.237
68	130	37.355	0.265
69	137	37.387	0.297
70	134	37.418	0.328
71	137	37.449	0.359
72	136	37.478	0.388
73	135	37.504	0.414
74	131	37.533	0.443
75	137	37.561	0.471
76	136	37.589	0.499
77	141	37.612	0.522
78	139	37.636	0.546
79	144	37.663	0.573
80	141	37.686	0.596
81	151	37.711	0.621
82	148	37.728	0.638
83	141	37.744	0.654
84	143	37.768	0.678
85	142	37.786	0.696
86	145	37.813	0.723
87	151	37.838	0.748
88	148	37.853	0.763
89	148	37.874	0.784
90	149	37.896	0.806
91	149	37.915	0.825
92	149	37.937	0.847
93	154	37.954	0.864
94	157	37.974	0.884
95	156	37.996	0.906
96	157	38.021	0.931
97	159	38.041	0.951
98	158	38.06	0.97
99	160	38.084	0.994
100	159	38.108	1.018
101	135	38.144	1.054
102	115	38.171	1.081
103	109	38.187	1.097
104	109	38.2	1.11
105	107	38.213	1.123
106	102	38.219	1.129
107	104	38.219	1.129
108	100	38.218	1.128
109	91	38.207	1.117
110	95	38.197	1.107
111	94	38.19	1.1
112	85	38.179	1.089
113	86	38.166	1.076
114	78	38.155	1.065
115	86	38.135	1.045
116	81	38.117	1.027
117	83	38.099	1.009
118	76	38.098	1.008
119	76	38.096	1.006
120	77	38.09	1
