# Supplementary material for: Effects of caffeinated beverage ingestion on salivary antimicrobial proteins responses to acute exercise in the heat
Source: Front Nutr. 2022 Nov 15;9:973003. doi: 10.3389/fnut.2022.973003 (PMC9705747; doi:10.3389/fnut.2022.973003)
Supplement: Supplementary file 1 [file Data_Sheet_1.ZIP › date/12/PLA-l-6.5.xls]

## Sheet: 1
Name	Kaiming Zhu		time	HR	load
Age	21		0	60	0
VO2max relative value	57.7ml/min/kg		1	63	0.25
VO2maxabsolute value	4.33l/min		2	68	0.5
			3	69	0.75
			4	73	1
			5	75	1.25
			6	77	1.5
			7	80	1.75
			8	83	2
			9	89	2.25
			10	98	2.5
			11	103	2.75
			12	106	3
			13	111	3.25
			14	117	3.5
			15	125	3.75
			16	130	4
			17	131	4.25
			18	134	4.5
			19	143	4.75
			20	151	5
			21	153	5.25
R=0.995	R2=0.990
load=0.049*（220-21）*60%-2.309=3.5416
0.5	2.56

## Sheet: 2
Basic Information of subjects
Name：	Kaiming Zhu		number：	l		age：	21
height：	188cm		weight（before）：	81.05		weight（after）：	80.75
body fat rate ：	0.054		Special training：	400m		training age：	4
Basic Information of experiment
experimental date：	6.5		caffeine	no		load：	2.56kp
Experiment start time：	1899-12-31 13:19:00		Experiment end time：	1899-12-31 15:19:00
room temperature：	33℃		RH：	0.62		WBGT：	29.9℃
Salivary tube weighing
number	pre- experiment （g）	post- experiment（g）	saliva amount （g）
l1	4.46	6.53	2.07	6.39
l2	4.48	5.96	1.48
l3	4.42	6.23	1.81
l4	4.46	5.49	1.03
sweat loss（kg）	0.52095	kg
dehydration rate	0.00642751

## Sheet: 3
Time(min)	HR(beat/min)	Tcore	ΔTcore
0	66	37.462	0
1	64	37.45	-0.012
2	62	37.439	-0.023
3	65	37.426	-0.036
4	69	37.412	-0.05
5	69	37.403	-0.059
6	63	37.4	-0.062
7	59	37.395	-0.067
8	67	37.389	-0.073
9	64	37.383	-0.079
10	61	37.378	-0.084
11	64	37.377	-0.085
12	63	37.372	-0.09
13	60	37.364	-0.098
14	60	37.356	-0.106
15	57	37.354	-0.108
16	58	37.352	-0.11
17	58	37.344	-0.118
18	68	37.342	-0.12
19	56	37.338	-0.124
20	56	37.336	-0.126
21	64	37.341	-0.121
22	64	37.335	-0.127
23	61	37.338	-0.124
24	63	37.332	-0.13
25	63	37.331	-0.131
26	62	37.328	-0.134
27	69	37.324	-0.138
28	65	37.321	-0.141
29	65	37.321	-0.141
30	68	37.322	-0.14
31	60	37.305	-0.157
32	55	37.296	-0.166
33	58	37.299	-0.163
34	60	37.301	-0.161
35	58	37.299	-0.163
36	66	37.298	-0.164
37	62	37.302	-0.16
38	64	37.31	-0.152
39	63	37.312	-0.15
40	63	37.304	-0.158
41	59	37.301	-0.161
42	65	37.304	-0.158
43	59	37.301	-0.161
44	64	37.302	-0.16
45	66	37.304	-0.158
46	69	37.292	-0.17
47	62	37.292	-0.17
48	63	37.298	-0.164
49	62	37.303	-0.159
50	66	37.305	-0.157
51	66	37.307	-0.155
52	61	37.305	-0.157
53	62	37.3	-0.162
54	61	37.302	-0.16
55	63	37.304	-0.158
56	62	37.3	-0.162
57	67	37.299	-0.163
58	67	37.294	-0.168
59	69	37.296	-0.166
60	69	37.297	-0.165
61	100	37.305	-0.157
62	116	37.333	-0.129
63	117	37.315	-0.147
64	116	37.345	-0.117
65	122	37.354	-0.108
66	122	37.365	-0.097
67	124	37.38	-0.082
68	122	37.398	-0.064
69	132	37.416	-0.046
70	133	37.437	-0.025
71	132	37.463	0.001
72	133	37.479	0.017
73	136	37.495	0.033
74	131	37.477	0.015
75	137	37.465	0.003
76	134	37.468	0.006
77	137	37.528	0.066
78	134	37.51	0.048
79	137	37.555	0.093
80	138	37.58	0.118
81	138	37.546	0.084
82	135	37.569	0.107
83	142	37.625	0.163
84	146	37.648	0.186
85	154	37.67	0.208
86	146	37.697	0.235
87	153	37.689	0.227
88	145	37.718	0.256
89	150	37.754	0.292
90	152	37.744	0.282
91	152	37.723	0.261
92	152	37.75	0.288
93	153	37.792	0.33
94	152	37.811	0.349
95	151	37.834	0.372
96	148	37.859	0.397
97	144	37.869	0.407
98	147	37.905	0.443
99	146	37.962	0.5
100	136	37.978	0.516
101	111	38.004	0.542
102	114	37.943	0.481
103	104	38.034	0.572
104	104	38.049	0.587
105	100	38.047	0.585
106	95	38.03	0.568
107	93	38.01	0.548
108	94	38	0.538
109	90	38.002	0.54
110	91	37.984	0.522
111	88	37.954	0.492
112	87	37.932	0.47
113	84	37.947	0.485
114	80	37.941	0.479
115	79	37.939	0.477
116	85	37.961	0.499
117	85	37.973	0.511
118	87	37.919	0.457
119	84	37.89	0.428
120	76	37.843	0.381
