# Supplementary material for: Effects of caffeinated beverage ingestion on salivary antimicrobial proteins responses to acute exercise in the heat
Source: Front Nutr. 2022 Nov 15;9:973003. doi: 10.3389/fnut.2022.973003 (PMC9705747; doi:10.3389/fnut.2022.973003)
Supplement: Supplementary file 1 [file Data_Sheet_1.ZIP › date/2/CAF-B-5.12.xls]

## Sheet: 1
Name	Qiang Bian		time	HR	load
Age	22		0	84	0
VO2max relative value	39.1ml/min/kg		1	92	0.25
VO2maxabsolute value	2.93l/min		2	101	0.5
			3	104	0.75
			4	101	1
			5	99	1.25
			6	101	1.5
			7	105	1.75
			8	108	2
			9	114	2.25
			10	118	2.5
			11	121	2.75
			12	124	3
			13	128	3.25
			14	134	3.5
			15	140	3.75
			16	146	4
			17	153	4.25
R=0.992	R2=0.984
load=0.053*（220-22）*60%-3.725=2.5714
0.5	1.522

## Sheet: 2
Basic Information of subjects
Name：	Qiang Bian		number：	B		age：	22
height：	176cm		weight（before）：	71.1		weight（after）：	70.7
body fat rate ：	0.099		Special training：	400m		training age：	3
Basic Information of experiment
experimental date：	5.12		caffeine	YES		load：	1.5kp
Experiment start time：	1899-12-31 13:25:00		Experiment end time：	1899-12-31 15:25:00
room temperature：	34℃		RH：	0.63		WBGT：	31.3℃
Salivary tube weighing
number	pre- experiment （g）	post- experiment（g）	saliva amount （g）
B1	4.41	4.67	0.26	1.57
B2	4.46	5.08	0.52
B3	4.47	4.99	0.52
B4	4.45	4.72	0.27
sweat loss（kg）=0.81kg
dehydration rate	0.0113

## Sheet: 3
Time(min)	HR(次/min)	Tcore	ΔTcore
0	104	37.784	0
1	94	37.797	0.013
2	90	37.81	0.026
3	83	37.822	0.038
4	87	37.828	0.044
5	88	37.835	0.051
6	86	37.838	0.054
7	79	37.842	0.058
8	83	37.842	0.058
9	86	37.845	0.061
10	87	37.847	0.063
11	77	37.853	0.069
12	91	37.853	0.069
13	86	37.854	0.07
14	87	37.855	0.071
15	83	37.854	0.07
16	85	37.854	0.07
17	93	37.846	0.062
18	84	37.843	0.059
19	84	37.832	0.048
20	82	37.83	0.046
21	88	37.826	0.042
22	89	37.825	0.041
23	89	37.829	0.045
24	92	37.842	0.058
25	88	37.828	0.044
26	85	37.831	0.047
27	78	37.828	0.044
28	81	37.826	0.042
29	91	37.821	0.037
30	84	37.816	0.032
31	79	37.814	0.03
32	88	37.811	0.027
33	81	37.822	0.038
34	87	37.821	0.037
35	99	37.821	0.037
36	85	37.826	0.042
37	80	37.825	0.041
38	89	37.833	0.049
39	87	37.84	0.056
40	83	37.844	0.06
41	86	37.844	0.06
42	78	37.843	0.059
43	84	37.847	0.063
44	91	37.854	0.07
45	80	37.853	0.069
46	90	37.85	0.066
47	77	37.852	0.068
48	84	37.85	0.066
49	86	37.853	0.069
50	73	37.85	0.066
51	89	37.854	0.07
52	82	37.848	0.064
53	85	37.846	0.062
54	89	37.843	0.059
55	82	37.845	0.061
56	97	37.842	0.058
57	96	37.841	0.057
58	100	37.841	0.057
59	95	37.845	0.061
60	89	37.851	0.067
61	101	37.854	0.07
62	108	37.841	0.057
63	113	37.815	0.031
64	124	37.805	0.021
65	124	37.8	0.016
66	121	37.798	0.014
67	134	37.803	0.019
68	139	37.809	0.025
69	141	37.82	0.036
70	139	37.83	0.046
71	142	37.839	0.055
72	146	37.851	0.067
73	148	37.862	0.078
74	153	37.877	0.093
75	152	37.888	0.104
76	151	37.901	0.117
77	148	37.914	0.13
78	154	37.929	0.145
79	155	37.945	0.161
80	163	37.961	0.177
81	157	37.98	0.196
82	163	38.008	0.224
83	166	38.023	0.239
84	162	38.033	0.249
85	167	38.054	0.27
86	153	38.069	0.285
87	168	38.086	0.302
88	161	38.102	0.318
89	168	38.124	0.34
90	164	38.136	0.352
91	166	38.147	0.363
92	166	38.167	0.383
93	170	38.188	0.404
94	169	38.211	0.427
95	169	38.227	0.443
96	163	38.247	0.463
97	172	38.266	0.482
98	163	38.289	0.505
99	170	38.307	0.523
100	171	38.329	0.545
101	163	38.359	0.575
102	150	38.43	0.646
103	130	38.496	0.712
104	135	38.526	0.742
105	130	38.572	0.788
106	123	38.591	0.807
107	122	38.607	0.823
108	121	38.604	0.82
109	119	38.622	0.838
110	120	38.626	0.842
111	113	38.625	0.841
112	112	38.625	0.841
113	118	38.627	0.843
114	113	38.626	0.842
115	117	38.628	0.844
116	110	38.63	0.846
117	101	38.628	0.844
118	107	38.612	0.828
119	106	38.609	0.825
120	96	38.595	0.811
