# Supplementary material for: Effects of caffeinated beverage ingestion on salivary antimicrobial proteins responses to acute exercise in the heat
Source: Front Nutr. 2022 Nov 15;9:973003. doi: 10.3389/fnut.2022.973003 (PMC9705747; doi:10.3389/fnut.2022.973003)
Supplement: Supplementary file 1 [file Data_Sheet_1.ZIP › date/2/PLA-b-5.19.xls]

## Sheet: 1
Name	Qiang Bian		time	HR	load
Age	22		0	84	0
VO2max relative value	39.1ml/min/kg		1	92	0.25
VO2maxabsolute value	2.93l/min		2	101	0.5
			3	104	0.75
			4	101	1
			5	99	1.25
			6	101	1.5
			7	105	1.75
			8	108	2
			9	114	2.25
			10	118	2.5
			11	121	2.75
			12	124	3
			13	128	3.25
			14	134	3.5
			15	140	3.75
			16	146	4
			17	153	4.25
R=0.992	R2=0.984
load=0.053*（220-22）*60%-3.725=2.5714
0.5	1.522

## Sheet: 2
Basic Information of subjects
Name：	Qiang Bian		number：	b		age：	22
height：	176cm		weight（before）：	71.3		weight（after）：	71.06
body fat rate ：	0.099		Special training：	400m		training age：	3
Basic Information of experiment
experimental date：	5.19		caffeine	no		load：	1.5kp
Experiment start time：	1899-12-31 13:25:00		Experiment end time：	1899-12-31 15:25:00
room temperature：	33℃		RH：	0.646		WBGT：	30.2℃
Salivary tube weighing
number	pre-experiment （g）	post-experiment（g）	saliva amount （g）
b1	4.43	5.18	0.75	3.14
b2	4.47	5.35	0.88
b3	4.44	5.58	1.14
b4	4.46	4.83	0.37
sweat loss（kg）	0.43495	kg
dehydration rate	0.00610028

## Sheet: 3
Time(min)	HR(次/min)	Tcore	ΔTcore
0	101	37.639	0
1	98	37.642	0.003
2	89	37.636	-0.003
3	95	37.64	0.001
4	100	37.643	0.004
5	90	37.644	0.005
6	90	37.643	0.004
7	91	37.631	-0.008
8	93	37.631	-0.008
9	105	37.63	-0.009
10	95	37.621	-0.018
11	84	37.63	-0.009
12	94	37.647	0.008
13	92	37.655	0.016
14	92	37.651	0.012
15	93	37.648	0.009
16	89	37.638	-0.001
17	88	37.637	-0.002
18	91	37.633	-0.006
19	89	37.631	-0.008
20	88	37.632	-0.007
21	95	37.637	-0.002
22	90	37.634	-0.005
23	88	37.646	0.007
24	82	37.653	0.014
25	88	37.656	0.017
26	84	37.658	0.019
27	95	37.655	0.016
28	94	37.655	0.016
29	90	37.66	0.021
30	90	37.656	0.017
31	90	37.654	0.015
32	88	37.653	0.014
33	92	37.644	0.005
34	90	37.641	0.002
35	92	37.655	0.016
36	95	37.657	0.018
37	87	37.671	0.032
38	90	37.667	0.028
39	94	37.673	0.034
40	101	37.683	0.044
41	103	37.677	0.038
42	94	37.667	0.028
43	92	37.672	0.033
44	90	37.662	0.023
45	93	37.652	0.013
46	94	37.649	0.01
47	92	37.654	0.015
48	89	37.65	0.011
49	92	37.645	0.006
50	88	37.651	0.012
51	92	37.652	0.013
52	90	37.642	0.003
53	94	37.647	0.008
54	94	37.653	0.014
55	99	37.651	0.012
56	100	37.65	0.011
57	106	37.645	0.006
58	105	37.644	0.005
59	95	37.652	0.013
60	100	37.655	0.016
61	119	37.652	0.013
62	118	37.657	0.018
63	124	37.665	0.026
64	122	37.673	0.034
65	132	37.684	0.045
66	132	37.695	0.056
67	139	37.709	0.07
68	136	37.728	0.089
69	140	37.745	0.106
70	149	37.765	0.126
71	143	37.788	0.149
72	146	37.809	0.17
73	145	37.828	0.189
74	149	37.846	0.207
75	150	37.866	0.227
76	149	37.887	0.248
77	149	37.91	0.271
78	152	37.932	0.293
79	160	37.953	0.314
80	155	37.977	0.338
81	149	38.002	0.363
82	150	38.025	0.386
83	151	38.051	0.412
84	144	38.075	0.436
85	150	38.1	0.461
86	153	38.119	0.48
87	160	38.139	0.5
88	168	38.159	0.52
89	162	38.177	0.538
90	162	38.197	0.558
91	160	38.221	0.582
92	166	38.243	0.604
93	157	38.264	0.625
94	164	38.286	0.647
95	171	38.307	0.668
96	163	38.327	0.688
97	165	38.348	0.709
98	163	38.358	0.719
99	167	38.378	0.739
100	172	38.41	0.771
101	149	38.435	0.796
102	152	38.462	0.823
103	139	38.484	0.845
104	134	38.496	0.857
105	127	38.53	0.891
106	123	38.553	0.914
107	118	38.552	0.913
108	121	38.536	0.897
109	114	38.569	0.93
110	114	38.524	0.885
111	116	38.463	0.824
112	109	38.443	0.804
113	110	38.408	0.769
114	104	38.401	0.762
115	106	38.359	0.72
116	108	38.346	0.707
117	108	38.335	0.696
118	107	38.321	0.682
119	98	38.301	0.662
120	107	38.271	0.632
