# Supplementary material for: Effects of caffeinated beverage ingestion on salivary antimicrobial proteins responses to acute exercise in the heat
Source: Front Nutr. 2022 Nov 15;9:973003. doi: 10.3389/fnut.2022.973003 (PMC9705747; doi:10.3389/fnut.2022.973003)
Supplement: Supplementary file 1 [file Data_Sheet_1.ZIP › date/3/CAF-C-5.20.xls]

## Sheet: 1
Name	Bowen Xing		time	HR	load
Age	21		0	60	0
VO2max relative value	63.5ml/min/kg		1	74	0.25
VO2maxabsolute value	4.76l/min		2	82	0.5
			3	86	0.75
			4	81	1
			5	73	1.25
			6	75	1.5
			7	91	1.75
			8	97	2
			9	99	2.25
			10	102	2.5
			11	107	2.75
			12	110	3
			13	117	3.25
			14	126	3.5
			15	133	3.75
			16	142	4
			17	148	4.25
			18	153	4.5
			19	154	4.75
			20	158	5
R=0.991	R2=0.982		21	164	5.25
			22	168	5.5
load=0.047*（220-21）*60%-2.408=3.2038			23	170	5.75
0.5	2.2685		24	172	6

## Sheet: 2
Basic Information of subjects
Name：	Bowen Xing		number：	C		age：	21
height：	184cm		weight（before）：	79.95		weight（after）：	79.36
body fat rate ：	0.067		Special training：	basketball		training age：	2
Basic Information of experiment
experimental date：	2022-05-20		caffeine	yes		load：	2.3kp
Experiment start time：	1899-12-31 13:35:00		Experiment end time：	1899-12-31 15:35:00
room temperature：	33℃		RH：	0.65		WBGT：	30.2℃
Salivary tube weighing
number	pre-experiment （g）	post-experiment（g）	saliva amount （g）
C1	4.38	5.34	0.96	5.57
C2	4.47	6.4	1.93
C3	4.46	5.57	1.11
C4	4.47	6.04	1.57
sweat loss（kg）	0.80847	kg
dehydration rate	0.0101122

## Sheet: 3
Time(min)	HR(beat/min)	Tcore	ΔTcore
0	59	37.151	0
1	57	37.154	0.003
2	59	37.159	0.008
3	61	37.164	0.013
4	57	37.164	0.013
5	54	37.159	0.008
6	56	37.156	0.005
7	55	37.16	0.009
8	53	37.163	0.012
9	53	37.162	0.011
10	55	37.163	0.012
11	59	37.162	0.011
12	60	37.159	0.008
13	58	37.156	0.005
14	57	37.154	0.003
15	56	37.15	-0.001
16	63	37.147	-0.004
17	56	37.146	-0.005
18	62	37.147	-0.004
19	74	37.143	-0.008
20	56	37.143	-0.008
21	61	37.142	-0.009
22	56	37.143	-0.008
23	59	37.142	-0.009
24	58	37.145	-0.006
25	55	37.145	-0.006
26	57	37.144	-0.007
27	54	37.147	-0.004
28	54	37.152	0.001
29	53	37.157	0.006
30	53	37.161	0.01
31	54	37.164	0.013
32	55	37.165	0.014
33	55	37.172	0.021
34	54	37.18	0.029
35	54	37.185	0.034
36	57	37.188	0.037
37	57	37.192	0.041
38	53	37.193	0.042
39	56	37.194	0.043
40	61	37.196	0.045
41	56	37.198	0.047
42	54	37.199	0.048
43	54	37.201	0.05
44	59	37.204	0.053
45	54	37.208	0.057
46	61	37.207	0.056
47	54	37.207	0.056
48	59	37.202	0.051
49	57	37.201	0.05
50	53	37.185	0.034
51	53	37.175	0.024
52	55	37.17	0.019
53	54	37.166	0.015
54	52	37.157	0.006
55	55	37.155	0.004
56	53	37.153	0.002
57	78	37.153	0.002
58	69	37.154	0.003
59	62	37.164	0.013
60	62	37.173	0.022
61	92	37.179	0.028
62	100	37.187	0.036
63	100	37.197	0.046
64	105	37.213	0.062
65	107	37.226	0.075
66	115	37.241	0.09
67	119	37.256	0.105
68	119	37.271	0.12
69	120	37.286	0.135
70	110	37.302	0.151
71	118	37.319	0.168
72	120	37.335	0.184
73	121	37.354	0.203
74	127	37.371	0.22
75	120	37.392	0.241
76	126	37.413	0.262
77	125	37.434	0.283
78	129	37.457	0.306
79	126	37.479	0.328
80	133	37.504	0.353
81	124	37.53	0.379
82	140	37.555	0.404
83	139	37.581	0.43
84	144	37.609	0.458
85	144	37.639	0.488
86	139	37.67	0.519
87	141	37.701	0.55
88	140	37.732	0.581
89	141	37.763	0.612
90	147	37.793	0.642
91	145	37.825	0.674
92	144	37.857	0.706
93	144	37.89	0.739
94	138	37.922	0.771
95	141	37.957	0.806
96	146	37.989	0.838
97	145	38.021	0.87
98	140	38.053	0.902
99	138	38.087	0.936
100	145	38.12	0.969
101	114	38.148	0.997
102	104	38.159	1.008
103	104	38.178	1.027
104	100	38.202	1.051
105	98	38.226	1.075
106	92	38.239	1.088
107	88	38.247	1.096
108	94	38.258	1.107
109	92	38.267	1.116
110	83	38.27	1.119
111	85	38.276	1.125
112	84	38.277	1.126
113	84	38.278	1.127
114	86	38.277	1.126
115	83	38.275	1.124
116	90	38.271	1.12
117	78	38.265	1.114
118	81	38.251	1.1
119	77	38.242	1.091
120	75	38.234	1.083
