# Supplementary material for: Effects of caffeinated beverage ingestion on salivary antimicrobial proteins responses to acute exercise in the heat
Source: Front Nutr. 2022 Nov 15;9:973003. doi: 10.3389/fnut.2022.973003 (PMC9705747; doi:10.3389/fnut.2022.973003)
Supplement: Supplementary file 1 [file Data_Sheet_1.ZIP › date/3/PLA-c-5.13.xls]

## Sheet: 1
Name	Bowen Xing		time	HR	load
Age	21		0	60	0
VO2max relative value	63.5ml/min/kg		1	74	0.25
VO2maxabsolute value	4.76l/min		2	82	0.5
			3	86	0.75
			4	81	1
			5	73	1.25
			6	75	1.5
			7	91	1.75
			8	97	2
			9	99	2.25
			10	102	2.5
			11	107	2.75
			12	110	3
			13	117	3.25
			14	126	3.5
			15	133	3.75
			16	142	4
			17	148	4.25
			18	153	4.5
			19	154	4.75
			20	158	5
R=0.991	R2=0.982		21	164	5.25
			22	168	5.5
load=0.047*（220-21）*60%-2.408=3.2038			23	170	5.75
0.5	2.2685		24	172	6

## Sheet: 2
Basic Information of subjects
Name：	Bowen Xing		number：	c		age：	21
height：	184cm		weight（before）：	79.81		weight（after）：	79.26
body fat rate ：	0.067		Special training：	basketball		training age：	2
Basic Information of experiment
experimental date：	5.13		caffeine	no		load：	1.5kp
Experiment start time：	1899-12-31 13:40:00		Experiment end time：	1899-12-31 15:40:00
room temperature：	33℃		RH：	0.7		WBGT：	30.6℃
Salivary tube weighing
number	pre-experiment （g）	post-experiment（g）	saliva amount （g）
c1	4.47	5.26	0.79	2.44
c2	4.46	5.27	0.81
c3	4.49	5.33	0.84
c4	4.41	5.14	0.73
sweat loss（kg）=1.01kg
dehydration rate	0.0126

## Sheet: 3
Time(min)	HR(beat/min)	Tcore	ΔTcore
0	57	37.211	0
1	54	37.214	0.003
2	52	37.217	0.006
3	67	37.22	0.009
4	60	37.227	0.016
5	57	37.226	0.015
6	57	37.226	0.015
7	53	37.229	0.018
8	57	37.228	0.017
9	56	37.231	0.02
10	57	37.235	0.024
11	61	37.232	0.021
12	57	37.23	0.019
13	55	37.228	0.017
14	54	37.228	0.017
15	56	37.218	0.007
16	53	37.216	0.005
17	52	37.209	-0.002
18	54	37.198	-0.013
19	52	37.173	-0.038
20	53	37.167	-0.044
21	53	37.15	-0.061
22	54	37.126	-0.085
23	53	37.153	-0.058
24	56	37.153	-0.058
25	54	37.158	-0.053
26	58	37.162	-0.049
27	55	37.166	-0.045
28	53	37.161	-0.05
29	57	37.159	-0.052
30	53	37.157	-0.054
31	56	37.156	-0.055
32	55	37.154	-0.057
33	57	37.152	-0.059
34	52	37.151	-0.06
35	53	37.15	-0.061
36	57	37.152	-0.059
37	55	37.155	-0.056
38	55	37.158	-0.053
39	55	37.165	-0.046
40	56	37.174	-0.037
41	52	37.176	-0.035
42	56	37.176	-0.035
43	54	37.176	-0.035
44	55	37.177	-0.034
45	60	37.174	-0.037
46	57	37.171	-0.04
47	57	37.169	-0.042
48	56	37.17	-0.041
49	55	37.167	-0.044
50	59	37.165	-0.046
51	56	37.161	-0.05
52	56	37.14	-0.071
53	59	37.141	-0.07
54	57	37.145	-0.066
55	55	37.144	-0.067
56	56	37.155	-0.056
57	58	37.15	-0.061
58	57	37.154	-0.057
59	56	37.155	-0.056
60	67	37.159	-0.052
61	102	37.212	0.001
62	107	37.217	0.006
63	110	37.223	0.012
64	110	37.228	0.017
65	113	37.235	0.024
66	113	37.245	0.034
67	114	37.257	0.046
68	122	37.272	0.061
69	122	37.288	0.077
70	119	37.305	0.094
71	124	37.322	0.111
72	118	37.34	0.129
73	128	37.354	0.143
74	128	37.371	0.16
75	127	37.392	0.181
76	133	37.414	0.203
77	134	37.435	0.224
78	130	37.458	0.247
79	133	37.482	0.271
80	132	37.507	0.296
81	138	37.531	0.32
82	146	37.558	0.347
83	130	37.585	0.374
84	140	37.613	0.402
85	141	37.643	0.432
86	143	37.672	0.461
87	148	37.702	0.491
88	147	37.733	0.522
89	143	37.764	0.553
90	150	37.795	0.584
91	152	37.825	0.614
92	151	37.861	0.65
93	147	37.896	0.685
94	148	37.931	0.72
95	148	37.965	0.754
96	146	37.999	0.788
97	151	38.035	0.824
98	153	38.072	0.861
99	152	38.106	0.895
100	157	38.142	0.931
101	124	38.17	0.959
102	108	38.193	0.982
103	107	38.222	1.011
104	102	38.249	1.038
105	90	38.275	1.064
106	89	38.294	1.083
107	94	38.308	1.097
108	95	38.321	1.11
109	95	38.333	1.122
110	93	38.342	1.131
111	94	38.347	1.136
112	95	38.348	1.137
113	93	38.351	1.14
114	94	38.351	1.14
115	95	38.349	1.138
116	96	38.345	1.134
117	92	38.344	1.133
118	95	38.341	1.13
119	93	38.337	1.126
120	82	38.324	1.113
