# Supplementary material for: Effects of caffeinated beverage ingestion on salivary antimicrobial proteins responses to acute exercise in the heat
Source: Front Nutr. 2022 Nov 15;9:973003. doi: 10.3389/fnut.2022.973003 (PMC9705747; doi:10.3389/fnut.2022.973003)
Supplement: Supplementary file 1 [file Data_Sheet_1.ZIP › date/4/CAF-D-5.21.xls]

## Sheet: 1
Name	Gui-ming Yang		time	HR	load
Age	20		0	70	0
VO2max relative value	50.7ml/min/kg		1	71	0.25
VO2maxabsolute value	3.8l/min		2	74	0.5
			3	75	0.75
			4	77	1
			5	80	1.25
			6	85	1.5
			7	88	1.75
			8	94	2
			9	98	2.25
			10	101	2.5
			11	105	2.75
			12	108	3
			13	113	3.25
			14	119	3.5
			15	122	3.75
			16	128	4
			17	131	4.25
			18	137	4.5
			19	141	4.75
			20	149	5
R=0.998	R2=0.996
load=0.057*（220-20）*60%-3.29=3.55
0.5	2.41

## Sheet: 2
Basic Information of subjects
Name：	Gui-ming Yang		number：	D		age：	20
height：	178cm		weight（before）：	78.5		weight（after）：	78.22
body fat rate ：	0.141		Special training：	jump		training age：	2
Basic Information of experiment
experimental date：	5.21		caffeine	YES		load：	2.3kp
Experiment start time：	1899-12-31 13:28:00		Experiment end time：	1899-12-31 15:28:00
room temperature：	32.9℃		RH：	0.62		WBGT：	30.0℃
Salivary tube weighing
number	pre- experiment （g）	post- experiment（g）	saliva amount （g）
D1	4.47	6.43	1.96	7.71
D2	4.47	6.81	2.34
D3	4.41	6.08	1.67
D4	4.45	6.19	1.74
sweat loss（kg）	0.49198	kg
dehydration rate	0.00626726

## Sheet: 3
Time(min)	HR(beat/min)	Tcore	ΔTcore
0	93	37.197	0
1	95	37.276	0.079
2	81	37.201	0.004
3	91	37.26	0.063
4	88	37.189	-0.008
5	91	37.228	0.031
6	96	37.316	0.119
7	95	37.294	0.097
8	91	37.265	0.068
9	94	37.281	0.084
10	83	37.28	0.083
11	84	37.282	0.085
12	84	37.272	0.075
13	83	37.263	0.066
14	82	37.26	0.063
15	84	37.254	0.057
16	82	37.25	0.053
17	83	37.249	0.052
18	82	37.25	0.053
19	84	37.249	0.052
20	81	37.247	0.05
21	79	37.24	0.043
22	82	37.231	0.034
23	87	37.236	0.039
24	80	37.269	0.072
25	81	37.264	0.067
26	86	37.263	0.066
27	84	37.315	0.118
28	86	37.306	0.109
29	90	37.319	0.122
30	81	37.316	0.119
31	81	37.308	0.111
32	81	37.319	0.122
33	81	37.322	0.125
34	82	37.319	0.122
35	83	37.317	0.12
36	88	37.303	0.106
37	82	37.326	0.129
38	87	37.329	0.132
39	87	37.302	0.105
40	89	37.29	0.093
41	86	37.319	0.122
42	87	37.311	0.114
43	87	37.298	0.101
44	86	37.323	0.126
45	86	37.323	0.126
46	89	37.323	0.126
47	89	37.332	0.135
48	86	37.311	0.114
49	89	37.321	0.124
50	90	37.33	0.133
51	86	37.33	0.133
52	87	37.351	0.154
53	90	37.346	0.149
54	92	37.355	0.158
55	91	37.364	0.167
56	92	37.36	0.163
57	92	37.359	0.162
58	96	37.369	0.172
59	106	37.373	0.176
60	95	37.381	0.184
61	122	37.387	0.19
62	140	37.401	0.204
63	142	37.415	0.218
64	150	37.431	0.234
65	151	37.453	0.256
66	151	37.471	0.274
67	155	37.489	0.292
68	157	37.506	0.309
69	159	37.53	0.333
70	162	37.548	0.351
71	151	37.568	0.371
72	150	37.592	0.395
73	163	37.62	0.423
74	163	37.646	0.449
75	163	37.676	0.479
76	165	37.703	0.506
77	167	37.729	0.532
78	168	37.756	0.559
79	168	37.782	0.585
80	165	37.81	0.613
81	162	37.838	0.641
82	160	37.867	0.67
83	169	37.896	0.699
84	170	37.925	0.728
85	173	37.956	0.759
86	173	37.985	0.788
87	173	38.015	0.818
88	174	38.048	0.851
89	176	38.085	0.888
90	176	38.12	0.923
91	177	38.156	0.959
92	179	38.186	0.989
93	176	38.22	1.023
94	177	38.254	1.057
95	176	38.291	1.094
96	179	38.329	1.132
97	178	38.367	1.17
98	177	38.402	1.205
99	174	38.437	1.24
100	173	38.476	1.279
101	141	38.516	1.319
102	134	38.563	1.366
103	129	38.602	1.405
104	132	38.635	1.438
105	127	38.637	1.44
106	125	38.66	1.463
107	121	38.682	1.485
108	119	38.706	1.509
109	119	38.72	1.523
110	117	38.737	1.54
111	116	38.746	1.549
112	114	38.755	1.558
113	115	38.765	1.568
114	115	38.764	1.567
115	114	38.772	1.575
116	113	38.775	1.578
117	111	38.783	1.586
118	115	38.78	1.583
119	113	38.777	1.58
120	111	38.768	1.571
