# Supplementary material for: Effects of caffeinated beverage ingestion on salivary antimicrobial proteins responses to acute exercise in the heat
Source: Front Nutr. 2022 Nov 15;9:973003. doi: 10.3389/fnut.2022.973003 (PMC9705747; doi:10.3389/fnut.2022.973003)
Supplement: Supplementary file 1 [file Data_Sheet_1.ZIP › date/4/PLA-d-.5.14.xls]

## Sheet: 1
Name	Gui-ming Yang		time	HR	load
Age	20		0	70	0
VO2max relative value	50.7ml/min/kg		1	71	0.25
VO2maxabsolute value	3.8l/min		2	74	0.5
			3	75	0.75
			4	77	1
			5	80	1.25
			6	85	1.5
			7	88	1.75
			8	94	2
			9	98	2.25
			10	101	2.5
			11	105	2.75
			12	108	3
			13	113	3.25
			14	119	3.5
			15	122	3.75
			16	128	4
			17	131	4.25
			18	137	4.5
			19	141	4.75
			20	149	5
R=0.998	R2=0.996
load=0.057*（220-20）*60%-3.29=3.55
0.5	2.41

## Sheet: 2
Basic Information of subjects
Name：	Gui-ming Yang		number：	d		age：	20
height：	178cm		weight（before）：	78.23		weight（after）：	78
body fat rate ：	0.141		Special training：	jump		training age：	2
Basic Information of experiment
experimental date：	5.14		caffeine	NO		load：	2.3kp
Experiment start time：	1899-12-31 13:26:00		Experiment end time：	1899-12-31 15:26:00
room temperature：	32.9℃		RH：	0.65		WBGT：	30.2℃
Salivary tube weighing
number	pre- experiment （g）	post- experiment（g）	saliva amount （g）
d1	4.44	6.23	1.79	4.74
d2	4.41	6.19	1.78
d3	4.42	5.59	1.17
d4	4.47	6.11	1.64
sweat loss（kg）=0.44kg
dehydration rate	0.0056

## Sheet: 3
Time(min)	HR(beat/min)	Tcore	ΔTcore
0	77	37.464	0
1	81	37.458	-0.006
2	79	37.458	-0.006
3	78	37.456	-0.008
4	73	37.458	-0.006
5	77	37.458	-0.006
6	75	37.455	-0.009
7	76	37.45	-0.014
8	76	37.442	-0.022
9	73	37.431	-0.033
10	74	37.425	-0.039
11	81	37.418	-0.046
12	74	37.413	-0.051
13	78	37.403	-0.061
14	75	37.391	-0.073
15	75	37.385	-0.079
16	75	37.378	-0.086
17	73	37.371	-0.093
18	77	37.365	-0.099
19	73	37.36	-0.104
20	76	37.354	-0.11
21	77	37.349	-0.115
22	73	37.346	-0.118
23	72	37.346	-0.118
24	74	37.341	-0.123
25	77	37.332	-0.132
26	73	37.323	-0.141
27	78	37.319	-0.145
28	79	37.316	-0.148
29	74	37.314	-0.15
30	76	37.307	-0.157
31	78	37.302	-0.162
32	76	37.302	-0.162
33	79	37.302	-0.162
34	78	37.3	-0.164
35	73	37.294	-0.17
36	79	37.286	-0.178
37	75	37.282	-0.182
38	74	37.28	-0.184
39	75	37.279	-0.185
40	73	37.277	-0.187
41	78	37.28	-0.184
42	78	37.277	-0.187
43	79	37.274	-0.19
44	74	37.27	-0.194
45	82	37.273	-0.191
46	83	37.27	-0.194
47	80	37.274	-0.19
48	82	37.267	-0.197
49	83	37.263	-0.201
50	87	37.257	-0.207
51	85	37.253	-0.211
52	82	37.253	-0.211
53	78	37.246	-0.218
54	86	37.25	-0.214
55	82	37.241	-0.223
56	79	37.242	-0.222
57	74	37.236	-0.228
58	72	37.236	-0.228
59	75	37.235	-0.229
60	82	37.234	-0.23
61	86	37.234	-0.23
62	114	37.237	-0.227
63	119	37.252	-0.212
64	129	37.267	-0.197
65	134	37.28	-0.184
66	138	37.293	-0.171
67	150	37.307	-0.157
68	153	37.322	-0.142
69	160	37.338	-0.126
70	159	37.355	-0.109
71	165	37.372	-0.092
72	171	37.39	-0.074
73	174	37.411	-0.053
74	176	37.432	-0.032
75	175	37.455	-0.009
76	177	37.479	0.015
77	175	37.503	0.039
78	170	37.531	0.067
79	174	37.561	0.097
80	177	37.586	0.122
81	180	37.613	0.149
82	175	37.65	0.186
83	171	37.684	0.22
84	176	37.723	0.259
85	171	37.754	0.29
86	175	37.78	0.316
87	174	37.817	0.353
88	175	37.873	0.409
89	180	37.911	0.447
90	171	37.95	0.486
91	178	37.991	0.527
92	175	38.042	0.578
93	173	38.09	0.626
94	172	38.148	0.684
95	170	38.189	0.725
96	172	38.235	0.771
97	170	38.266	0.802
98	143	38.318	0.854
99	133	38.373	0.909
100	128	38.429	0.965
101	127	38.451	0.987
102	126	38.501	1.037
103	131	38.544	1.08
104	130	38.587	1.123
105	126	38.636	1.172
106	125	38.666	1.202
107	122	38.697	1.233
108	118	38.714	1.25
109	122	38.737	1.273
110	123	38.78	1.316
111	113	38.808	1.344
112	113	38.811	1.347
113	113	38.833	1.369
114	114	38.86	1.396
115	118	38.88	1.416
116	107	38.884	1.42
117	110	38.902	1.438
118	113	38.915	1.451
119	108	38.917	1.453
120	109	38.93	1.466
