# Supplementary material for: Effects of caffeinated beverage ingestion on salivary antimicrobial proteins responses to acute exercise in the heat
Source: Front Nutr. 2022 Nov 15;9:973003. doi: 10.3389/fnut.2022.973003 (PMC9705747; doi:10.3389/fnut.2022.973003)
Supplement: Supplementary file 1 [file Data_Sheet_1.ZIP › date/5/CAF-E-.5.22.xls]

## Sheet: 1
Name	Jinpeng Zhou		time	HR	load
Age	21		0	75	0
VO2max relative value	66.7ml/min/kg		1	79	0.25
VO2maxabsolute value	5l/min		2	83	0.5
			3	85	0.75
			4	80	1
			5	79	1.25
			6	84	1.5
			7	91	1.75
			8	97	2
			9	101	2.25
			10	104	2.5
			11	111	2.75
			12	114	3
			13	120	3.25
			14	128	3.5
			15	134	3.75
			16	139	4
			17	143	4.25
			18	149	4.5
			19	156	4.75
			20	160	5
R=0.998	R2=0.997		21	164	5.25
			22	168	5.5
Load=0.048*(220-21)*60%-2.576=3.1552			23	172	5.75
0.5	2.2		24	177	6

## Sheet: 2
Basic Information of subjects
Name：	Jinpeng Zhou		number：	E		age：	20
height：	185cm		weight（before）：	76.65		weight（after）：	76.24
body fat rate ：	0.087		Special training：	volleyball		training age：	1.5
Basic Information of experiment
experimental date：	5.22		caffeine	YES		load：	2.2kp
Experiment start time：	1899-12-31 13:23:00		Experiment end time：	1899-12-31 15:23:00
room temperature：	33℃		RH：	0.66		WBGT：	30.3℃
Salivary tube weighing
number	pre- experiment （g）	post- experiment（g）	saliva amount （g）
E1	4.46	5.42	0.96	4
E2	4.45	5.32	0.87
E3	4.39	5.41	1.02
E4	4.45	5.6	1.15
sweat loss（kg）	0.62014
dehydration rate	0.00809054

## Sheet: 3
Time(min)	HR(beat/min)	Tcore	ΔTcore
0	75	37.246	0
1	62	37.246	0
2	53	37.245	-0.001
3	66	37.248	0.002
4	54	37.245	-0.001
5	58	37.248	0.002
6	58	37.239	-0.007
7	61	37.231	-0.015
8	54	37.237	-0.009
9	61	37.239	-0.007
10	59	37.245	-0.001
11	53	37.245	-0.001
12	51	37.243	-0.003
13	52	37.245	-0.001
14	54	37.246	0
15	54	37.248	0.002
16	54	37.252	0.006
17	61	37.27	0.024
18	55	37.237	-0.009
19	52	37.24	-0.006
20	53	37.238	-0.008
21	53	37.229	-0.017
22	52	37.223	-0.023
23	53	37.228	-0.018
24	52	37.229	-0.017
25	52	37.23	-0.016
26	53	37.227	-0.019
27	54	37.236	-0.01
28	54	37.236	-0.01
29	56	37.236	-0.01
30	54	37.242	-0.004
31	52	37.232	-0.014
32	55	37.233	-0.013
33	54	37.231	-0.015
34	52	37.234	-0.012
35	58	37.232	-0.014
36	56	37.237	-0.009
37	54	37.219	-0.027
38	53	37.211	-0.035
39	67	37.235	-0.011
40	57	37.253	0.007
41	57	37.266	0.02
42	57	37.273	0.027
43	58	37.29	0.044
44	63	37.299	0.053
45	58	37.3	0.054
46	55	37.3	0.054
47	55	37.293	0.047
48	69	37.289	0.043
49	54	37.287	0.041
50	55	37.286	0.04
51	62	37.286	0.04
52	59	37.291	0.045
53	53	37.292	0.046
54	59	37.295	0.049
55	57	37.297	0.051
56	55	37.301	0.055
57	54	37.307	0.061
58	67	37.327	0.081
59	68	37.336	0.09
60	68	37.342	0.096
61	98	37.346	0.1
62	100	37.355	0.109
63	110	37.36	0.114
64	104	37.356	0.11
65	113	37.363	0.117
66	115	37.368	0.122
67	117	37.384	0.138
68	126	37.393	0.147
69	122	37.405	0.159
70	110	37.423	0.177
71	127	37.443	0.197
72	123	37.467	0.221
73	128	37.493	0.247
74	124	37.514	0.268
75	132	37.54	0.294
76	130	37.565	0.319
77	137	37.594	0.348
78	137	37.619	0.373
79	145	37.647	0.401
80	142	37.675	0.429
81	155	37.701	0.455
82	143	37.729	0.483
83	140	37.757	0.511
84	142	37.776	0.53
85	150	37.802	0.556
86	153	37.83	0.584
87	153	37.857	0.611
88	159	37.887	0.641
89	154	37.912	0.666
90	154	37.937	0.691
91	160	37.961	0.715
92	151	37.985	0.739
93	160	38.008	0.762
94	162	38.033	0.787
95	165	38.058	0.812
96	170	38.077	0.831
97	178	38.104	0.858
98	175	38.13	0.884
99	181	38.152	0.906
100	181	38.178	0.932
101	144	38.207	0.961
102	129	38.234	0.988
103	132	38.258	1.012
104	126	38.265	1.019
105	106	38.278	1.032
106	109	38.299	1.053
107	110	38.32	1.074
108	112	38.334	1.088
109	107	38.35	1.104
110	102	38.374	1.128
111	97	38.391	1.145
112	97	38.398	1.152
113	93	38.384	1.138
114	86	38.378	1.132
115	86	38.373	1.127
116	91	38.357	1.111
117	97	38.336	1.09
118	91	38.311	1.065
119	87	38.305	1.059
120	87	38.298	1.052
