# Supplementary material for: Effects of caffeinated beverage ingestion on salivary antimicrobial proteins responses to acute exercise in the heat
Source: Front Nutr. 2022 Nov 15;9:973003. doi: 10.3389/fnut.2022.973003 (PMC9705747; doi:10.3389/fnut.2022.973003)
Supplement: Supplementary file 1 [file Data_Sheet_1.ZIP › date/5/PLA-e-.5.15.xls]

## Sheet: 1
Name	Jinpeng Zhou		time	HR	load
Age	21		0	75	0
VO2max relative value	66.7ml/min/kg		1	79	0.25
VO2maxabsolute value	5l/min		2	83	0.5
			3	85	0.75
			4	80	1
			5	79	1.25
			6	84	1.5
			7	91	1.75
			8	97	2
			9	101	2.25
			10	104	2.5
			11	111	2.75
			12	114	3
			13	120	3.25
			14	128	3.5
			15	134	3.75
			16	139	4
			17	143	4.25
			18	149	4.5
			19	156	4.75
			20	160	5
R=0.998	R2=0.997		21	164	5.25
			22	168	5.5
Load=0.048*(220-21)*60%-2.576=3.1552			23	172	5.75
0.5	2.2		24	177	6

## Sheet: 2
Basic Information of subjects
Name：	Jinpeng Zhou		number：	e		age：	20
height：	185cm		weight（before）：	76.4		weight（after）：	76.01
body fat rate ：	0.087		Special training：	volleyball		training age：	1.5
Basic Information of experiment
experimental date：	5.15		caffeine	NO		load：	2.2kp
Experiment start time：	1899-12-31 13:25:00		Experiment end time：	1899-12-31 15:25:00
room temperature：	33.3℃		RH：	0.67		WBGT：	30.6℃
Salivary tube weighing
number	pre- experiment （g）	post- experiment（g）	saliva amount （g）
e1	4.48	5.46	0.98	3.44
e2	4.47	5.36	0.89
e3	4.43	5.43	1
e4	4.46	5.03	0.57
sweat loss（kg）	0.59995
dehydration rate	0.00785275

## Sheet: 3
Time(min)	HR(beat/min)	Tcore	ΔTcore
0	76	37.635	0
1	57	37.635	0
2	56	37.633	-0.002
3	59	37.627	-0.008
4	57	37.623	-0.012
5	63	37.623	-0.012
6	62	37.621	-0.014
7	63	37.618	-0.017
8	67	37.615	-0.02
9	58	37.595	-0.04
10	60	37.586	-0.049
11	70	37.582	-0.053
12	68	37.569	-0.066
13	66	37.564	-0.071
14	58	37.559	-0.076
15	69	37.547	-0.088
16	66	37.545	-0.09
17	70	37.546	-0.089
18	62	37.54	-0.095
19	72	37.535	-0.1
20	63	37.528	-0.107
21	58	37.527	-0.108
22	62	37.511	-0.124
23	66	37.504	-0.131
24	66	37.495	-0.14
25	66	37.489	-0.146
26	66	37.486	-0.149
27	62	37.491	-0.144
28	52	37.491	-0.144
29	67	37.517	-0.118
30	62	37.523	-0.112
31	66	37.516	-0.119
32	71	37.512	-0.123
33	71	37.521	-0.114
34	65	37.529	-0.106
35	73	37.529	-0.106
36	72	37.535	-0.1
37	67	37.546	-0.089
38	82	37.551	-0.084
39	71	37.55	-0.085
40	70	37.535	-0.1
41	61	37.555	-0.08
42	66	37.574	-0.061
43	58	37.577	-0.058
44	54	37.565	-0.07
45	59	37.532	-0.103
46	53	37.498	-0.137
47	57	37.49	-0.145
48	65	37.469	-0.166
49	97	37.521	-0.114
50	79	37.544	-0.091
51	63	37.549	-0.086
52	70	37.546	-0.089
53	63	37.542	-0.093
54	71	37.549	-0.086
55	69	37.552	-0.083
56	66	37.486	-0.149
57	77	37.493	-0.142
58	63	37.485	-0.15
59	54	37.499	-0.136
60	94	37.471	-0.164
61	110	37.476	-0.159
62	120	37.477	-0.158
63	120	37.46	-0.175
64	126	37.486	-0.149
65	133	37.515	-0.12
66	138	37.504	-0.131
67	145	37.513	-0.122
68	147	37.537	-0.098
69	147	37.555	-0.08
70	149	37.569	-0.066
71	155	37.601	-0.034
72	155	37.625	-0.01
73	148	37.642	0.007
74	147	37.679	0.044
75	153	37.708	0.073
76	154	37.737	0.102
77	160	37.764	0.129
78	157	37.794	0.159
79	157	37.822	0.187
80	155	37.853	0.218
81	155	37.888	0.253
82	162	37.924	0.289
83	163	37.956	0.321
84	164	37.987	0.352
85	167	38.021	0.386
86	170	38.054	0.419
87	168	38.086	0.451
88	171	38.12	0.485
89	165	38.153	0.518
90	165	38.191	0.556
91	173	38.221	0.586
92	178	38.257	0.622
93	176	38.3	0.665
94	180	38.343	0.708
95	181	38.386	0.751
96	179	38.426	0.791
97	180	38.474	0.839
98	182	38.526	0.891
99	181	38.569	0.934
100	178	38.609	0.974
101	167	38.646	1.011
102	150	38.695	1.06
103	125	38.739	1.104
104	119	38.785	1.15
105	125	38.805	1.17
106	122	38.851	1.216
107	111	38.888	1.253
108	115	38.905	1.27
109	109	38.907	1.272
110	114	38.947	1.312
111	100	38.963	1.328
112	103	38.981	1.346
113	104	38.972	1.337
114	105	38.96	1.325
115	105	38.952	1.317
116	106	38.993	1.358
117	108	39.008	1.373
118	104	39.001	1.366
119	102	38.979	1.344
120	100	38.986	1.351
