# Supplementary material for: Effects of caffeinated beverage ingestion on salivary antimicrobial proteins responses to acute exercise in the heat
Source: Front Nutr. 2022 Nov 15;9:973003. doi: 10.3389/fnut.2022.973003 (PMC9705747; doi:10.3389/fnut.2022.973003)
Supplement: Supplementary file 1 [file Data_Sheet_1.ZIP › date/6/CAF-F-5.24.xls]

## Sheet: 1
Name	Ye Jia		time	HR	load
Age	20		0	90	0
VO2max relative value	45.3ml/min/kg		1	99	0.25
VO2maxabsolute value	3.4l/min		2	100	0.5
			3	98	0.75
			4	99	1
			5	105	1.25
			6	107	1.5
			7	110	1.75
			8	114	2
			9	118	2.25
			10	127	2.5
			11	136	2.75
			12	141	3
			13	146	3.25
			14	154	3.5
			15	159	3.75
			16	163	4
R=0.992	R2=0.984
Load=0.043*（220-20）*60%-2.983=2.177
0.5	1.317

## Sheet: 2
Basic Information of subjects
Name：	Ye Jia		number：	F		age：	20
height：	178cm		weight（before）：	67.1		weight（after）：	66.68
body fat rate ：	0.064		Special training：	400M		training age：	1
Basic Information of experiment
experimental date：	2014.6.24		caffeine	YES		load：	1.3kp
Experiment start time：	1899-12-31 13:25:00		Experiment end time：	1899-12-31 15:25:00
room temperature：	32.9℃		RH：	0.63		WBGT：	30.0℃
Salivary tube weighing
number	pre- experiment （g）	post- experiment（g）	saliva amount （g）
F1	4.41	5.52	1.11	4.84
F2	4.49	5.61	1.12
F3	4.41	5.9	1.49
F4	4.41	5.53	1.12
sweat loss（kg）	0.60065	kg
dehydration rate	0.00895156

## Sheet: 3
Time(min)	HR(beat/min)	Tcore	ΔTcore
0	84	37.553	0
1	86	37.555	0.002
2	79	37.55	-0.003
3	90	37.547	-0.006
4	80	37.536	-0.017
5	87	37.53	-0.023
6	80	37.517	-0.036
7	82	37.496	-0.057
8	81	37.488	-0.065
9	77	37.5	-0.053
10	87	37.507	-0.046
11	76	37.511	-0.042
12	88	37.512	-0.041
13	81	37.509	-0.044
14	83	37.496	-0.057
15	75	37.492	-0.061
16	74	37.489	-0.064
17	81	37.455	-0.098
18	79	37.44	-0.113
19	77	37.437	-0.116
20	82	37.459	-0.094
21	80	37.468	-0.085
22	81	37.462	-0.091
23	81	37.465	-0.088
24	79	37.466	-0.087
25	86	37.458	-0.095
26	84	37.454	-0.099
27	87	37.462	-0.091
28	86	37.462	-0.091
29	83	37.459	-0.094
30	74	37.45	-0.103
31	78	37.45	-0.103
32	76	37.449	-0.104
33	79	37.445	-0.108
34	81	37.443	-0.11
35	83	37.42	-0.133
36	80	37.403	-0.15
37	83	37.404	-0.149
38	84	37.42	-0.133
39	82	37.433	-0.12
40	89	37.435	-0.118
41	83	37.44	-0.113
42	88	37.452	-0.101
43	76	37.468	-0.085
44	82	37.474	-0.079
45	81	37.49	-0.063
46	78	37.495	-0.058
47	84	37.492	-0.061
48	83	37.483	-0.07
49	78	37.487	-0.066
50	81	37.488	-0.065
51	79	37.48	-0.073
52	83	37.488	-0.065
53	76	37.509	-0.044
54	91	37.529	-0.024
55	90	37.548	-0.005
56	84	37.569	0.016
57	84	37.581	0.028
58	83	37.594	0.041
59	79	37.606	0.053
60	81	37.613	0.06
61	111	37.627	0.074
62	104	37.641	0.088
63	105	37.654	0.101
64	104	37.667	0.114
65	109	37.678	0.125
66	107	37.693	0.14
67	112	37.714	0.161
68	123	37.735	0.182
69	116	37.755	0.202
70	116	37.773	0.22
71	113	37.786	0.233
72	120	37.806	0.253
73	117	37.823	0.27
74	119	37.841	0.288
75	120	37.859	0.306
76	125	37.871	0.318
77	117	37.891	0.338
78	127	37.91	0.357
79	126	37.924	0.371
80	124	37.942	0.389
81	123	37.96	0.407
82	128	37.978	0.425
83	124	37.993	0.44
84	123	38.011	0.458
85	122	38.029	0.476
86	124	38.043	0.49
87	124	38.063	0.51
88	129	38.083	0.53
89	130	38.096	0.543
90	132	38.117	0.564
91	132	38.132	0.579
92	132	38.155	0.602
93	141	38.175	0.622
94	131	38.194	0.641
95	141	38.214	0.661
96	140	38.23	0.677
97	136	38.242	0.689
98	136	38.261	0.708
99	136	38.273	0.72
100	137	38.296	0.743
101	123	38.307	0.754
102	119	38.318	0.765
103	114	38.328	0.775
104	106	38.258	0.705
105	92	38.253	0.7
106	97	38.249	0.696
107	87	38.243	0.69
108	94	38.239	0.686
109	89	38.228	0.675
110	96	38.22	0.667
111	87	38.195	0.642
112	91	38.165	0.612
113	92	38.146	0.593
114	86	38.121	0.568
115	87	38.109	0.556
116	93	38.093	0.54
117	91	38.089	0.536
118	88	38.08	0.527
119	83	38.071	0.518
120	86	38.049	0.496
