# Supplementary material for: Effects of caffeinated beverage ingestion on salivary antimicrobial proteins responses to acute exercise in the heat
Source: Front Nutr. 2022 Nov 15;9:973003. doi: 10.3389/fnut.2022.973003 (PMC9705747; doi:10.3389/fnut.2022.973003)
Supplement: Supplementary file 1 [file Data_Sheet_1.ZIP › date/6/PLa-f-6.1.xls]

## Sheet: 1
Name	Ye Jia		time	HR	load
Age	20		0	90	0
VO2max relative value	45.3ml/min/kg		1	99	0.25
VO2maxabsolute value	3.4l/min		2	100	0.5
			3	98	0.75
			4	99	1
			5	105	1.25
			6	107	1.5
			7	110	1.75
			8	114	2
			9	118	2.25
			10	127	2.5
			11	136	2.75
			12	141	3
			13	146	3.25
			14	154	3.5
			15	159	3.75
			16	163	4
R=0.992	R2=0.984
Load=0.043*（220-20）*60%-2.983=2.177
0.5	1.317

## Sheet: 2
Basic Information of subjects
Name：	Ye Jia		number：	f		age：	20
height：	178cm		weight（before）：	67.52		weight（after）：	67.15
body fat rate ：	0.064		Special training：	400M		training age：	1
Basic Information of experiment
experimental date：	6.1		caffeine	no		load：	1.3kp
Experiment start time：	1899-12-31 13:54:00		Experiment end time：	1899-12-31 15:54:00
room temperature：	32.5℃		RH：	0.68		WBGT：	29.5℃
Salivary tube weighing
number	pre- experiment （g）	post- experiment（g）	saliva amount （g）
f1	4.48	5.97	1.49	5.37
f2	4.47	5.51	1.04
f3	4.42	5.76	1.34
f4	4.44	5.94	1.5
sweat loss（kg）	0.55138	kg
dehydration rate	0.00816617

## Sheet: 3
Time(min)	HR(beat/min)	Tcore	ΔTcore
0	93	37.48	0
1	89	37.481	0.001
2	88	37.476	-0.004
3	79	37.441	-0.039
4	78	37.41	-0.07
5	79	37.395	-0.085
6	76	37.376	-0.104
7	74	37.365	-0.115
8	76	37.35	-0.13
9	83	37.354	-0.126
10	74	37.336	-0.144
11	80	37.319	-0.161
12	72	37.305	-0.175
13	75	37.293	-0.187
14	83	37.285	-0.195
15	76	37.293	-0.187
16	78	37.274	-0.206
17	71	37.282	-0.198
18	77	37.298	-0.182
19	81	37.297	-0.183
20	86	37.288	-0.192
21	83	37.272	-0.208
22	76	37.251	-0.229
23	72	37.232	-0.248
24	78	37.204	-0.276
25	76	37.186	-0.294
26	80	37.181	-0.299
27	80	37.194	-0.286
28	81	37.232	-0.248
29	81	37.237	-0.243
30	71	37.233	-0.247
31	65	37.227	-0.253
32	82	37.195	-0.285
33	84	37.2	-0.28
34	76	37.209	-0.271
35	90	37.222	-0.258
36	85	37.233	-0.247
37	79	37.242	-0.238
38	81	37.237	-0.243
39	77	37.241	-0.239
40	80	37.229	-0.251
41	77	37.253	-0.227
42	77	37.255	-0.225
43	73	37.255	-0.225
44	77	37.265	-0.215
45	79	37.27	-0.21
46	74	37.277	-0.203
47	75	37.264	-0.216
48	94	37.211	-0.269
49	75	37.219	-0.261
50	79	37.227	-0.253
51	78	37.228	-0.252
52	76	37.231	-0.249
53	88	37.244	-0.236
54	84	37.266	-0.214
55	81	37.29	-0.19
56	84	37.322	-0.158
57	81	37.335	-0.145
58	81	37.347	-0.133
59	83	37.352	-0.128
60	85	37.366	-0.114
61	106	37.388	-0.092
62	106	37.406	-0.074
63	107	37.423	-0.057
64	107	37.438	-0.042
65	106	37.446	-0.034
66	116	37.459	-0.021
67	112	37.48	0
68	112	37.501	0.021
69	119	37.521	0.041
70	120	37.534	0.054
71	120	37.564	0.084
72	116	37.579	0.099
73	118	37.604	0.124
74	123	37.633	0.153
75	122	37.653	0.173
76	120	37.681	0.201
77	127	37.703	0.223
78	128	37.724	0.244
79	121	37.74	0.26
80	134	37.752	0.272
81	121	37.771	0.291
82	119	37.796	0.316
83	122	37.816	0.336
84	127	37.831	0.351
85	119	37.845	0.365
86	120	37.869	0.389
87	119	37.884	0.404
88	122	37.9	0.42
89	119	37.917	0.437
90	127	37.932	0.452
91	126	37.949	0.469
92	130	37.975	0.495
93	126	37.99	0.51
94	129	38.004	0.524
95	127	38.016	0.536
96	127	38.024	0.544
97	131	38.024	0.544
98	131	38.042	0.562
99	130	38.059	0.579
100	131	38.071	0.591
101	121	38.076	0.596
102	110	38.078	0.598
103	106	38.062	0.582
104	89	38.036	0.556
105	88	38.014	0.534
106	89	37.985	0.505
107	88	37.96	0.48
108	81	37.95	0.47
109	78	37.929	0.449
110	85	37.905	0.425
111	87	37.877	0.397
112	82	37.859	0.379
113	83	37.843	0.363
114	85	37.832	0.352
115	85	37.794	0.314
116	84	37.784	0.304
117	82	37.796	0.316
118	81	37.766	0.286
119	83	37.758	0.278
120	83	37.748	0.268
