# Supplementary material for: Effects of caffeinated beverage ingestion on salivary antimicrobial proteins responses to acute exercise in the heat
Source: Front Nutr. 2022 Nov 15;9:973003. doi: 10.3389/fnut.2022.973003 (PMC9705747; doi:10.3389/fnut.2022.973003)
Supplement: Supplementary file 1 [file Data_Sheet_1.ZIP › date/7/CAF-G-5.25.xls]

## Sheet: 1
Name	Hengji Li		time	HR	load
Age	22		0	60	0
VO2max relative value	33.7ml/min/kg		1	72	0.25
VO2maxabsolute value	2.53l/min		2	81	0.5
			3	81	0.75
			4	83	1
			5	85	1.25
			6	88	1.5
			7	123	1.75
			8	123	2
			9	135	2.25
			10	148	2.5
			11	178	2.75
			12	182	3
R=0.959	R2=0.920
load=0.017*（220-22）*60%-0.146=1.8736
0.5	1.537

## Sheet: 2
Basic Information of subjects
Name：	Hengji Li		number：	G		age：	22
height：	185cm		weight（before）：	68.89		weight（after）：	68.5
body fat rate ：	0.035		Special training：	400m		training age：	5
Basic Information of experiment
experimental date：	5.25		caffeine	YES		load：	1.6kp
Experiment start time：	1899-12-31 13:24:00		Experiment end time：	1899-12-31 15:24:00
room temperature：	33℃		RH：	0.65		WBGT：	30.2℃
Salivary tube weighing
number	pre- experiment （g）	post- experiment（g）	saliva amount （g）
G1	4.48	4.92	0.44	3.12
G2	4.47	5.3	0.83
G3	4.49	5.49	1
G4	4.47	5.32	0.85
sweat loss（kg）	0.57774	kg
dehydration rate	0.00838641

## Sheet: 3
Time(min)	HR(beat/min)	Tcore	ΔTcore
0	80	37.421	0
1	67	37.425	0.004
2	66	37.421	0
3	68	37.415	-0.006
4	64	37.403	-0.018
5	65	37.396	-0.025
6	68	37.39	-0.031
7	64	37.388	-0.033
8	67	37.376	-0.045
9	62	37.373	-0.048
10	64	37.359	-0.062
11	60	37.354	-0.067
12	70	37.325	-0.096
13	63	37.302	-0.119
14	66	37.294	-0.127
15	69	37.288	-0.133
16	67	37.283	-0.138
17	63	37.278	-0.143
18	70	37.273	-0.148
19	68	37.271	-0.15
20	69	37.268	-0.153
21	68	37.269	-0.152
22	69	37.28	-0.141
23	67	37.286	-0.135
24	71	37.284	-0.137
25	66	37.277	-0.144
26	69	37.277	-0.144
27	67	37.283	-0.138
28	67	37.286	-0.135
29	73	37.287	-0.134
30	67	37.285	-0.136
31	69	37.282	-0.139
32	66	37.283	-0.138
33	68	37.286	-0.135
34	70	37.291	-0.13
35	70	37.303	-0.118
36	69	37.303	-0.118
37	72	37.305	-0.116
38	70	37.308	-0.113
39	72	37.308	-0.113
40	73	37.295	-0.126
41	66	37.295	-0.126
42	68	37.3	-0.121
43	70	37.299	-0.122
44	68	37.293	-0.128
45	72	37.301	-0.12
46	70	37.308	-0.113
47	73	37.308	-0.113
48	69	37.308	-0.113
49	66	37.303	-0.118
50	72	37.298	-0.123
51	67	37.295	-0.126
52	66	37.294	-0.127
53	70	37.283	-0.138
54	66	37.279	-0.142
55	71	37.283	-0.138
56	65	37.292	-0.129
57	65	37.289	-0.132
58	67	37.289	-0.132
59	69	37.291	-0.13
60	74	37.302	-0.119
61	95	37.297	-0.124
62	100	37.299	-0.122
63	102	37.299	-0.122
64	104	37.278	-0.143
65	106	37.297	-0.124
66	107	37.31	-0.111
67	111	37.322	-0.099
68	110	37.335	-0.086
69	104	37.335	-0.086
70	112	37.364	-0.057
71	110	37.369	-0.052
72	114	37.404	-0.017
73	114	37.415	-0.006
74	120	37.441	0.02
75	115	37.464	0.043
76	120	37.477	0.056
77	120	37.5	0.079
78	118	37.54	0.119
79	118	37.545	0.124
80	122	37.566	0.145
81	123	37.575	0.154
82	122	37.624	0.203
83	122	37.63	0.209
84	122	37.653	0.232
85	117	37.673	0.252
86	129	37.695	0.274
87	123	37.711	0.29
88	130	37.76	0.339
89	122	37.764	0.343
90	129	37.772	0.351
91	122	37.791	0.37
92	128	37.818	0.397
93	131	37.752	0.331
94	135	37.729	0.308
95	130	37.747	0.326
96	130	37.799	0.378
97	124	37.748	0.327
98	138	37.77	0.349
99	132	37.808	0.387
100	131	37.826	0.405
101	104	37.744	0.323
102	90	37.697	0.276
103	81	37.692	0.271
104	91	37.683	0.262
105	69	37.674	0.253
106	70	37.666	0.245
107	72	37.664	0.243
108	69	37.653	0.232
109	70	37.647	0.226
110	70	37.632	0.211
111	70	37.621	0.2
112	71	37.619	0.198
113	71	37.61	0.189
114	70	37.598	0.177
115	71	37.586	0.165
116	71	37.563	0.142
117	76	37.555	0.134
118	71	37.509	0.088
119	69	37.503	0.082
120	69	37.501	0.08
