# Supplementary material for: Effects of caffeinated beverage ingestion on salivary antimicrobial proteins responses to acute exercise in the heat
Source: Front Nutr. 2022 Nov 15;9:973003. doi: 10.3389/fnut.2022.973003 (PMC9705747; doi:10.3389/fnut.2022.973003)
Supplement: Supplementary file 1 [file Data_Sheet_1.ZIP › date/7/PLA-g-6.2.xls]

## Sheet: 1
Name	Hengji Li		time	HR	load
Age	22		0	60	0
VO2max relative value	33.7ml/min/kg		1	72	0.25
VO2maxabsolute value	2.53l/min		2	81	0.5
			3	81	0.75
			4	83	1
			5	85	1.25
			6	88	1.5
			7	123	1.75
			8	123	2
			9	135	2.25
			10	148	2.5
			11	178	2.75
			12	182	3
R=0.959	R2=0.920
LOAD=0.017*（220-22）*60%-0.146=1.8736
0.5	1.537

## Sheet: 2
Basic Information of subjects
Name：	Hengji Li		number：	g		age：	22
height：	185cm		weight（before）：	69.12		weight（after）：	68.79
body fat rate ：	0.035		Special training：	400m		training age：	5
Basic Information of experiment
experimental date：	6.2		caffeine	NO		load：	1.6kp
Experiment start time：	1899-12-31 13:27:00		Experiment end time：	1899-12-31 15:27:00
room temperature：	32.9℃		RH：	0.61		WBGT：	29.7℃
Salivary tube weighing
number	pre- experiment （g）	post- experiment（g）	saliva amount （g）
g1	4.47	5.45	0.98	3.65
g2	4.45	5.18	0.73
g3	4.42	5.31	0.89
g4	4.45	5.5	1.05
sweat loss（kg）	0.5179	kg
dehydration rate	0.00749277

## Sheet: 3
Time(min)	HR(beat/min)	Tcore	ΔTcore
0	78	37.695	0
1	66	37.696	0.001
2	71	37.698	0.003
3	72	37.698	0.003
4	72	37.697	0.002
5	73	37.695	0
6	76	37.694	-0.001
7	72	37.695	0
8	76	37.693	-0.002
9	81	37.689	-0.006
10	70	37.687	-0.008
11	73	37.68	-0.015
12	71	37.672	-0.023
13	74	37.665	-0.03
14	73	37.66	-0.035
15	70	37.661	-0.034
16	72	37.659	-0.036
17	76	37.66	-0.035
18	77	37.653	-0.042
19	75	37.65	-0.045
20	72	37.644	-0.051
21	79	37.637	-0.058
22	76	37.629	-0.066
23	73	37.623	-0.072
24	77	37.623	-0.072
25	71	37.623	-0.072
26	71	37.618	-0.077
27	73	37.612	-0.083
28	75	37.607	-0.088
29	74	37.601	-0.094
30	83	37.598	-0.097
31	78	37.595	-0.1
32	76	37.591	-0.104
33	80	37.584	-0.111
34	72	37.58	-0.115
35	72	37.57	-0.125
36	77	37.57	-0.125
37	72	37.561	-0.134
38	78	37.56	-0.135
39	78	37.559	-0.136
40	79	37.555	-0.14
41	84	37.544	-0.151
42	73	37.523	-0.172
43	78	37.524	-0.171
44	75	37.521	-0.174
45	74	37.52	-0.175
46	77	37.516	-0.179
47	71	37.508	-0.187
48	81	37.501	-0.194
49	78	37.5	-0.195
50	81	37.502	-0.193
51	65	37.5	-0.195
52	68	37.493	-0.202
53	66	37.494	-0.201
54	76	37.489	-0.206
55	72	37.489	-0.206
56	76	37.491	-0.204
57	79	37.488	-0.207
58	70	37.488	-0.207
59	76	37.488	-0.207
60	80	37.4	-0.295
61	115	37.412	-0.283
62	115	37.416	-0.279
63	107	37.418	-0.277
64	110	37.425	-0.27
65	114	37.438	-0.257
66	118	37.454	-0.241
67	121	37.474	-0.221
68	117	37.494	-0.201
69	118	37.519	-0.176
70	120	37.541	-0.154
71	121	37.56	-0.135
72	119	37.582	-0.113
73	117	37.604	-0.091
74	120	37.622	-0.073
75	125	37.64	-0.055
76	125	37.658	-0.037
77	123	37.673	-0.022
78	123	37.691	-0.004
79	123	37.706	0.011
80	120	37.722	0.027
81	125	37.741	0.046
82	130	37.76	0.065
83	132	37.774	0.079
84	131	37.788	0.093
85	135	37.798	0.103
86	134	37.808	0.113
87	134	37.818	0.123
88	135	37.828	0.133
89	131	37.837	0.142
90	135	37.851	0.156
91	137	37.86	0.165
92	134	37.871	0.176
93	133	37.884	0.189
94	136	37.894	0.199
95	138	37.906	0.211
96	143	37.92	0.225
97	140	37.93	0.235
98	140	37.944	0.249
99	143	37.955	0.26
100	148	37.973	0.278
101	125	37.98	0.285
102	125	37.993	0.298
103	119	37.999	0.304
104	116	38.003	0.308
105	113	37.995	0.3
106	109	37.986	0.291
107	106	37.983	0.288
108	102	37.97	0.275
109	101	37.962	0.267
110	105	37.957	0.262
111	103	37.951	0.256
112	92	37.997	0.302
113	86	37.929	0.234
114	84	37.924	0.229
115	85	37.919	0.224
116	84	37.908	0.213
117	86	37.891	0.196
118	84	37.881	0.186
119	84	37.87	0.175
120	79	37.87	0.175
