# Supplementary material for: Effects of caffeinated beverage ingestion on salivary antimicrobial proteins responses to acute exercise in the heat
Source: Front Nutr. 2022 Nov 15;9:973003. doi: 10.3389/fnut.2022.973003 (PMC9705747; doi:10.3389/fnut.2022.973003)
Supplement: Supplementary file 1 [file Data_Sheet_1.ZIP › date/8/CAF-H-5.26.xls]

## Sheet: 1
Name	Yinlu Sun		time	HR	load
Age	23		0	60	0
VO2max relative value	48.0ml/min/kg		1	66	0.25
VO2maxabsolute value	3.6l/min		2	77	0.5
			3	82	0.75
			4	87	1
			5	92	1.25
			6	96	1.5
			7	93	1.75
			8	89	2
			9	97	2.25
			10	108	2.5
			11	109	2.75
			12	110	3
			13	125	3.25
			14	131	3.5
			15	137	3.75
			16	142	4
			17	147	4.25
			18	152	4.5
R=0.984	R2=0.967
Load=0.040*（220-23）*60%-1.614=3.114
0.5	2.326

## Sheet: 2
Basic Information of subjects
Name：	Yinlu Sun		number：	H		age：	23
height：	170cm		weight（before）：	68.31		weight（after）：	68.02
body fat rate ：	0.133		Special training：	basketball		training age：	1
Basic Information of experiment
experimental date：	5.26		caffeine	yes		load：	2.3kp
Experiment start time：	1899-12-31 13:57:00		Experiment end time：	1899-12-31 15:57:00
room temperature：	32.6℃		RH：	0.63		WBGT：	29.8℃
Salivary tube weighing
number	pre- experiment （g）	post- experiment（g）	saliva amount （g）
H1	4.4	5.73	1.33	3.5
H2	4.41	5.15	0.74
H3	4.47	5.22	0.75
H4	4.43	5.11	0.68
sweat loss（kg）	0.47562	kg
dehydration rate	0.00696267

## Sheet: 3
Time(min)	HR(beat/min)	Tcore	ΔTcore
0	72	37.729	0
1	73	37.724	-0.005
2	70	37.716	-0.013
3	68	37.704	-0.025
4	69	37.69	-0.039
5	70	37.685	-0.044
6	67	37.68	-0.049
7	68	37.69	-0.039
8	62	37.693	-0.036
9	70	37.691	-0.038
10	74	37.687	-0.042
11	74	37.671	-0.058
12	74	37.668	-0.061
13	74	37.67	-0.059
14	61	37.648	-0.081
15	67	37.647	-0.082
16	72	37.643	-0.086
17	67	37.636	-0.093
18	72	37.625	-0.104
19	65	37.618	-0.111
20	75	37.61	-0.119
21	62	37.602	-0.127
22	67	37.589	-0.14
23	67	37.583	-0.146
24	71	37.571	-0.158
25	69	37.56	-0.169
26	60	37.548	-0.181
27	59	37.545	-0.184
28	64	37.547	-0.182
29	65	37.541	-0.188
30	70	37.527	-0.202
31	69	37.527	-0.202
32	64	37.503	-0.226
33	71	37.485	-0.244
34	70	37.488	-0.241
35	72	37.489	-0.24
36	55	37.479	-0.25
37	77	37.464	-0.265
38	69	37.471	-0.258
39	68	37.468	-0.261
40	65	37.464	-0.265
41	78	37.457	-0.272
42	59	37.45	-0.279
43	65	37.444	-0.285
44	58	37.438	-0.291
45	72	37.434	-0.295
46	73	37.429	-0.3
47	63	37.422	-0.307
48	64	37.414	-0.315
49	60	37.409	-0.32
50	56	37.396	-0.333
51	58	37.388	-0.341
52	59	37.39	-0.339
53	60	37.387	-0.342
54	66	37.386	-0.343
55	69	37.384	-0.345
56	68	37.377	-0.352
57	67	37.374	-0.355
58	65	37.374	-0.355
59	66	37.351	-0.378
60	68	37.335	-0.394
61	101	37.347	-0.382
62	110	37.358	-0.371
63	107	37.371	-0.358
64	116	37.385	-0.344
65	119	37.401	-0.328
66	120	37.417	-0.312
67	121	37.434	-0.295
68	122	37.453	-0.276
69	123	37.471	-0.258
70	125	37.491	-0.238
71	132	37.511	-0.218
72	130	37.531	-0.198
73	130	37.552	-0.177
74	130	37.574	-0.155
75	135	37.595	-0.134
76	136	37.618	-0.111
77	136	37.641	-0.088
78	137	37.666	-0.063
79	135	37.689	-0.04
80	136	37.713	-0.016
81	132	37.738	0.009
82	142	37.763	0.034
83	150	37.786	0.057
84	141	37.811	0.082
85	144	37.841	0.112
86	145	37.866	0.137
87	144	37.891	0.162
88	143	37.918	0.189
89	143	37.946	0.217
90	147	37.972	0.243
91	146	37.999	0.27
92	145	38.023	0.294
93	147	38.049	0.32
94	145	38.074	0.345
95	145	38.101	0.372
96	148	38.123	0.394
97	153	38.147	0.418
98	153	38.174	0.445
99	151	38.201	0.472
100	153	38.227	0.498
101	129	38.249	0.52
102	120	38.266	0.537
103	114	38.282	0.553
104	115	38.294	0.565
105	109	38.307	0.578
106	108	38.316	0.587
107	100	38.321	0.592
108	109	38.321	0.592
109	106	38.319	0.59
110	106	38.31	0.581
111	93	38.302	0.573
112	104	38.291	0.562
113	97	38.282	0.553
114	100	38.275	0.546
115	100	38.266	0.537
116	109	38.256	0.527
117	100	38.246	0.517
118	92	38.236	0.507
119	100	38.221	0.492
120	99	38.208	0.479
