# Supplementary material for: Effects of caffeinated beverage ingestion on salivary antimicrobial proteins responses to acute exercise in the heat
Source: Front Nutr. 2022 Nov 15;9:973003. doi: 10.3389/fnut.2022.973003 (PMC9705747; doi:10.3389/fnut.2022.973003)
Supplement: Supplementary file 1 [file Data_Sheet_1.ZIP › date/8/PLA-h-6.3.xls]

## Sheet: 1
Name	Yinlu Sun		time	HR	load
Age	23		0	60	0
VO2max relative value	48.0ml/min/kg		1	66	0.25
VO2maxabsolute value	3.6l/min		2	77	0.5
			3	82	0.75
			4	87	1
			5	92	1.25
			6	96	1.5
			7	93	1.75
			8	89	2
			9	97	2.25
			10	108	2.5
			11	109	2.75
			12	110	3
			13	125	3.25
			14	131	3.5
			15	137	3.75
			16	142	4
			17	147	4.25
			18	152	4.5
R=0.984	R2=0.967
load=0.040*（220-23）*60%-1.614=3.114
0.5	2.326

## Sheet: 2
Basic Information of subjects
Name：	Yinlu Sun		number：	h		age：	23
height：	170cm		weight（before）：	69.05		weight（after）：	68.54
body fat rate ：	0.133		Special training：	basketball		training age：	1
Basic Information of experiment
experimental date：	6.3		caffeine	no		load：	2.3kp
Experiment start time：	1899-12-31 13:57:00		Experiment end time：	1899-12-31 15:57:00
room temperature：	33℃		RH：	0.65		WBGT：	30.2℃
Salivary tube weighing
number	pre- experiment （g）	post- experiment（g）	saliva amount （g）
h1	4.48	5.59	1.11	4.93
h2	4.44	5.69	1.25
h3	4.48	5.92	1.44
h4	4.45	5.58	1.13
sweat loss（kg）	0.69641	kg
dehydration rate	0.0100856

## Sheet: 3
Time(min)	HR(beat/min)	Tcore	ΔTcore
0	60	37.078	0
1	72	37.081	0.003
2	69	37.08	0.002
3	67	37.074	-0.004
4	69	37.086	0.008
5	70	37.087	0.009
6	69	37.08	0.002
7	63	37.064	-0.014
8	70	37.08	0.002
9	68	37.085	0.007
10	63	37.082	0.004
11	69	37.078	0
12	66	37.08	0.002
13	73	37.082	0.004
14	67	37.085	0.007
15	86	37.083	0.005
16	61	37.081	0.003
17	70	37.08	0.002
18	66	37.079	0.001
19	64	37.077	-0.001
20	65	37.079	0.001
21	67	37.082	0.004
22	72	37.084	0.006
23	69	37.081	0.003
24	70	37.079	0.001
25	68	37.077	-0.001
26	75	37.076	-0.002
27	72	37.076	-0.002
28	74	37.089	0.011
29	71	37.098	0.02
30	69	37.105	0.027
31	75	37.109	0.031
32	69	37.11	0.032
33	74	37.112	0.034
34	68	37.111	0.033
35	78	37.113	0.035
36	64	37.117	0.039
37	72	37.119	0.041
38	73	37.123	0.045
39	65	37.122	0.044
40	70	37.125	0.047
41	67	37.125	0.047
42	65	37.126	0.048
43	74	37.126	0.048
44	73	37.124	0.046
45	69	37.122	0.044
46	73	37.121	0.043
47	73	37.119	0.041
48	73	37.119	0.041
49	76	37.123	0.045
50	84	37.126	0.048
51	72	37.127	0.049
52	71	37.128	0.05
53	74	37.131	0.053
54	75	37.132	0.054
55	69	37.133	0.055
56	71	37.134	0.056
57	72	37.136	0.058
58	76	37.141	0.063
59	71	37.149	0.071
60	63	37.155	0.077
61	119	37.166	0.088
62	122	37.176	0.098
63	120	37.191	0.113
64	121	37.208	0.13
65	119	37.228	0.15
66	132	37.248	0.17
67	130	37.271	0.193
68	130	37.299	0.221
69	133	37.326	0.248
70	129	37.356	0.278
71	134	37.387	0.309
72	136	37.418	0.34
73	141	37.453	0.375
74	137	37.488	0.41
75	141	37.521	0.443
76	141	37.554	0.476
77	140	37.587	0.509
78	139	37.622	0.544
79	144	37.657	0.579
80	141	37.691	0.613
81	143	37.722	0.644
82	145	37.755	0.677
83	143	37.787	0.709
84	143	37.819	0.741
85	146	37.851	0.773
86	147	37.882	0.804
87	143	37.91	0.832
88	146	37.94	0.862
89	145	37.97	0.892
90	146	37.999	0.921
91	147	38.028	0.95
92	149	38.059	0.981
93	152	38.088	1.01
94	148	38.116	1.038
95	150	38.144	1.066
96	147	38.174	1.096
97	149	38.202	1.124
98	148	38.232	1.154
99	152	38.26	1.182
100	152	38.289	1.211
101	124	38.315	1.237
102	118	38.335	1.257
103	122	38.352	1.274
104	112	38.371	1.293
105	115	38.381	1.303
106	110	38.386	1.308
107	109	38.388	1.31
108	108	38.383	1.305
109	106	38.373	1.295
110	105	38.368	1.29
111	97	38.359	1.281
112	98	38.351	1.273
113	99	38.34	1.262
114	94	38.325	1.247
115	98	38.31	1.232
116	99	38.292	1.214
117	95	38.274	1.196
118	95	38.254	1.176
119	98	38.234	1.156
120	87	38.21	1.132
