# Supplementary material for: Effects of caffeinated beverage ingestion on salivary antimicrobial proteins responses to acute exercise in the heat
Source: Front Nutr. 2022 Nov 15;9:973003. doi: 10.3389/fnut.2022.973003 (PMC9705747; doi:10.3389/fnut.2022.973003)
Supplement: Supplementary file 1 [file Data_Sheet_1.ZIP › date/9/CAF-I-5.27.xls]

## Sheet: 1
Name	Yongyan Sun			time	HR	load
Age	21			0	75	0
VO2max relative value	49.3ml/min/kg			1	82	0.25
VO2maxabsolute value	3.7l/min			2	86	0.5
				3	88	0.75
				4	88	1
				5	89	1.25
				6	93	1.5
				7	98	1.75
				8	103	2
				9	104	2.25
				10	104	2.5
				11	109	2.75
				12	117	3
				13	122	3.25
				14	126	3.5
				15	131	3.75
				16	136	4
				17	141	4.25
R=0.987	R2=0.974
load=0.055*（220-21）*60%-3.479=3.088
0.5	1.9935

## Sheet: 2
Basic Information of subjects
Name：	Yongyan Sun		number：	I		age：	21
height：	187cm		weight（before）：	77.96		weight（after）：	77.5
body fat rate ：	0.111		Special training：	basketball		training age：	3
Basic Information of experiment
experimental date：	5.27		caffeine	YES		load：	1.99kp
Experiment start time：	1899-12-31 13:24:00		Experiment end time：	1899-12-31 15:24:00
room temperature：	33℃		RH：	0.63		WBGT：	30.0℃
Salivary tube weighing
number	pre- experiment （g）	post- experiment（g）	saliva amount （g）
I1	4.42	5.53	1.11	3.2
I2	4.48	5.21	0.73
I3	4.48	5.31	0.83
I4	4.47	5	0.53
sweat loss（kg）	0.67487	kg
dehydration rate	0.00865662

## Sheet: 3
Time(min)	HR(beat/min)	Tcore	ΔTcore
0	98	37.513	0
1	85	37.515	0.002
2	87	37.52	0.007
3	94	37.519	0.006
4	101	37.521	0.008
5	99	37.526	0.013
6	96	37.526	0.013
7	87	37.529	0.016
8	94	37.53	0.017
9	97	37.531	0.018
10	98	37.54	0.027
11	98	37.54	0.027
12	97	37.541	0.028
13	98	37.54	0.027
14	96	37.545	0.032
15	95	37.545	0.032
16	93	37.543	0.03
17	94	37.543	0.03
18	95	37.543	0.03
19	94	37.537	0.024
20	88	37.529	0.016
21	86	37.523	0.01
22	87	37.525	0.012
23	83	37.521	0.008
24	85	37.517	0.004
25	90	37.505	-0.008
26	83	37.51	-0.003
27	86	37.51	-0.003
28	82	37.508	-0.005
29	87	37.506	-0.007
30	81	37.505	-0.008
31	83	37.499	-0.014
32	85	37.494	-0.019
33	82	37.488	-0.025
34	83	37.478	-0.035
35	81	37.474	-0.039
36	87	37.462	-0.051
37	81	37.455	-0.058
38	79	37.458	-0.055
39	81	37.458	-0.055
40	82	37.452	-0.061
41	80	37.45	-0.063
42	78	37.444	-0.069
43	83	37.441	-0.072
44	90	37.437	-0.076
45	81	37.436	-0.077
46	89	37.437	-0.076
47	86	37.437	-0.076
48	85	37.44	-0.073
49	89	37.437	-0.076
50	83	37.433	-0.08
51	86	37.431	-0.082
52	85	37.429	-0.084
53	84	37.43	-0.083
54	81	37.427	-0.086
55	79	37.402	-0.111
56	86	37.398	-0.115
57	85	37.405	-0.108
58	86	37.407	-0.106
59	87	37.411	-0.102
60	90	37.409	-0.104
61	113	37.403	-0.11
62	114	37.403	-0.11
63	120	37.407	-0.106
64	122	37.41	-0.103
65	126	37.413	-0.1
66	125	37.423	-0.09
67	127	37.433	-0.08
68	131	37.445	-0.068
69	137	37.455	-0.058
70	135	37.469	-0.044
71	142	37.482	-0.031
72	146	37.497	-0.016
73	136	37.512	-0.001
74	130	37.529	0.016
75	128	37.543	0.03
76	137	37.559	0.046
77	142	37.574	0.061
78	141	37.59	0.077
79	142	37.608	0.095
80	138	37.626	0.113
81	140	37.643	0.13
82	142	37.66	0.147
83	136	37.679	0.166
84	142	37.699	0.186
85	140	37.717	0.204
86	136	37.737	0.224
87	137	37.753	0.24
88	146	37.773	0.26
89	142	37.792	0.279
90	143	37.812	0.299
91	139	37.829	0.316
92	147	37.849	0.336
93	148	37.867	0.354
94	148	37.889	0.376
95	152	37.909	0.396
96	152	37.922	0.409
97	153	37.942	0.429
98	151	37.963	0.45
99	150	37.987	0.474
100	152	38.008	0.495
101	136	38.023	0.51
102	143	38.051	0.538
103	136	38.071	0.558
104	134	38.094	0.581
105	133	38.115	0.602
106	123	38.127	0.614
107	106	38.145	0.632
108	103	38.159	0.646
109	104	38.167	0.654
110	104	38.17	0.657
111	103	38.163	0.65
112	95	38.155	0.642
113	98	38.134	0.621
114	98	38.123	0.61
115	96	38.11	0.597
116	89	38.098	0.585
117	90	38.092	0.579
118	90	38.062	0.549
119	89	38.042	0.529
120	90	38.029	0.516
