# Supplementary material for: Effects of caffeinated beverage ingestion on salivary antimicrobial proteins responses to acute exercise in the heat
Source: Front Nutr. 2022 Nov 15;9:973003. doi: 10.3389/fnut.2022.973003 (PMC9705747; doi:10.3389/fnut.2022.973003)
Supplement: Supplementary file 1 [file Data_Sheet_1.ZIP › date/9/PLA-i-6.4.xls]

## Sheet: 1
Name	Yongyan Sun			time	HR	load
Age	21			0	75	0
VO2max relative value	49.3ml/min/kg			1	82	0.25
VO2maxabsolute value	3.7l/min			2	86	0.5
				3	88	0.75
				4	88	1
				5	89	1.25
				6	93	1.5
				7	98	1.75
				8	103	2
				9	104	2.25
				10	104	2.5
				11	109	2.75
				12	117	3
				13	122	3.25
				14	126	3.5
				15	131	3.75
				16	136	4
				17	141	4.25
R=0.987	R2=0.974
Load=0.055*（220-21）*60%-3.479=3.088
0.5	1.9935

## Sheet: 2
Basic Information of subjects
Name：	Yongyan Sun		number：	i		age：	21
height：	187cm		weight（before）：	78.3		weight（after）：	77.91
body fat rate ：	0.111		Special training：	basketball		training age：	3
Basic Information of experiment
experimental date：	6.4		caffeine	NO		load：	1.99kp
Experiment start time：	1899-12-31 13:21:00		Experiment end time：	1899-12-31 15:21:00
room temperature：	32.9℃		RH：	0.61		WBGT：	29.7℃
Salivary tube weighing
number	pre- experiment （g）	post- experiment（g）	saliva amount （g）
i1	4.48	5.66	1.18	5.28
i2	4.41	5.69	1.28
i3	4.47	6.35	1.88
i4	4.46	5.4	0.94
sweat loss（kg）	0.60381	kg
dehydration rate	0.00771149

## Sheet: 3
Time(min)	HR(beat/min)	Tcore	ΔTcore
0	89	37.214	0
1	84	37.19	-0.024
2	82	37.188	-0.026
3	83	37.185	-0.029
4	89	37.183	-0.031
5	86	37.181	-0.033
6	86	37.177	-0.037
7	86	37.175	-0.039
8	87	37.171	-0.043
9	81	37.164	-0.05
10	80	37.159	-0.055
11	79	37.153	-0.061
12	84	37.146	-0.068
13	80	37.139	-0.075
14	78	37.135	-0.079
15	81	37.133	-0.081
16	71	37.136	-0.078
17	82	37.135	-0.079
18	85	37.135	-0.079
19	81	37.134	-0.08
20	80	37.13	-0.084
21	85	37.127	-0.087
22	81	37.126	-0.088
23	77	37.109	-0.105
24	81	37.114	-0.1
25	81	37.121	-0.093
26	88	37.124	-0.09
27	81	37.134	-0.08
28	84	37.136	-0.078
29	83	37.138	-0.076
30	82	37.128	-0.086
31	80	37.126	-0.088
32	81	37.124	-0.09
33	79	37.125	-0.089
34	85	37.124	-0.09
35	81	37.124	-0.09
36	79	37.123	-0.091
37	82	37.124	-0.09
38	78	37.125	-0.089
39	82	37.132	-0.082
40	86	37.133	-0.081
41	80	37.138	-0.076
42	87	37.145	-0.069
43	84	37.149	-0.065
44	82	37.147	-0.067
45	81	37.145	-0.069
46	73	37.143	-0.071
47	79	37.142	-0.072
48	77	37.142	-0.072
49	75	37.141	-0.073
50	78	37.144	-0.07
51	81	37.133	-0.081
52	78	37.133	-0.081
53	76	37.132	-0.082
54	81	37.122	-0.092
55	81	37.061	-0.153
56	80	37.056	-0.158
57	81	37.069	-0.145
58	84	37.08	-0.134
59	82	37.085	-0.129
60	90	37.094	-0.12
61	112	37.104	-0.11
62	114	37.112	-0.102
63	121	37.121	-0.093
64	122	37.13	-0.084
65	128	37.142	-0.072
66	131	37.155	-0.059
67	130	37.168	-0.046
68	131	37.183	-0.031
69	132	37.198	-0.016
70	136	37.213	-0.001
71	138	37.231	0.017
72	130	37.247	0.033
73	135	37.265	0.051
74	137	37.284	0.07
75	138	37.301	0.087
76	139	37.321	0.107
77	141	37.339	0.125
78	136	37.357	0.143
79	140	37.376	0.162
80	139	37.396	0.182
81	140	37.414	0.2
82	138	37.431	0.217
83	146	37.449	0.235
84	140	37.47	0.256
85	144	37.493	0.279
86	143	37.519	0.305
87	141	37.543	0.329
88	139	37.568	0.354
89	145	37.591	0.377
90	143	37.614	0.4
91	144	37.637	0.423
92	147	37.659	0.445
93	143	37.68	0.466
94	145	37.702	0.488
95	142	37.723	0.509
96	146	37.744	0.53
97	145	37.764	0.55
98	140	37.784	0.57
99	138	37.795	0.581
100	139	37.801	0.587
101	140	37.813	0.599
102	119	37.829	0.615
103	112	37.838	0.624
104	121	37.848	0.634
105	120	37.853	0.639
106	122	37.86	0.646
107	109	37.864	0.65
108	92	37.836	0.622
109	93	37.822	0.608
110	89	37.805	0.591
111	96	37.797	0.583
112	105	37.79	0.576
113	96	37.783	0.569
114	91	37.779	0.565
115	92	37.789	0.575
116	84	37.787	0.573
117	82	37.78	0.566
118	96	37.785	0.571
119	92	37.778	0.564
120	87	37.779	0.565
