# Supplementary material for: Effects of caffeinated beverage ingestion on salivary antimicrobial proteins responses to acute exercise in the heat
Source: Front Nutr. 2022 Nov 15;9:973003. doi: 10.3389/fnut.2022.973003 (PMC9705747; doi:10.3389/fnut.2022.973003)
Supplement: Supplementary file 1 [file Data_Sheet_1.ZIP › date/CAF-PLA date.xls]

## Sheet: Sheet3
序号	样本编号	测定OD	稀释倍数	淀粉酶活力		序号	样本编号	测定OD	LF含量
				（U/dl）					（μg/ml）
	标准	0.532				1	A1（郑子伦）	0.522	0.908
1	A1（郑子伦）	0.405	3000	57293.2		2	A2（郑子伦）	0.6125	1.1014
2	A2（郑子伦）	0.436	4500	64962.4		3	A3（郑子伦）	0.5842	1.0405
3	A3（郑子伦）	0.399	3000	60000		4	A4（郑子伦）	0.7441	1.3894
4	A4（郑子伦）	0.41	6000	110075		5	a1（郑子伦）	0.497	0.8552
5	a1（郑子伦）	0.442	3000	40601.5		6	a2（郑子伦）	0.4547	0.7666
6	a2（郑子伦）	0.456	3000	34285.7		7	a3（郑子伦）	0.4688	0.796
7	a3（郑子伦）	0.438	3000	42406		8	a4（郑子伦）	0.7739	1.4557
8	a4（郑子伦）	0.429	4500	69699.2		9	B1（冯健）	0.46	0.7776
9	B1（冯健）	0.483	3000	22105.3		10	B2（冯健）	0.6581	1.2003
10	B2（冯健）	0.427	3000	47368.4		11	B3（冯健）	0.6714	1.2293
11	B3（冯健）	0.436	3000	43308.3		12	B4（冯健）	1.388	2.9346
12	B4（冯健）	0.427	12000	189474		13	b1（冯健）	0.5484	0.964
13	b1（冯健）	0.483	3000	22105.3		14	b2（冯健）	0.5452	0.9572
14	b2（冯健）	0.426	1500	23909.8		15	b3（冯健）	0.9034	1.7488
15	b3（冯健）	0.435	3000	43759.4		16	b4（冯健）	2.0474	4.8962
16	b4（冯健）	0.449	24000	299549		17	D1（边强）	0.7798	1.4688
17	D1（边强）	0.457	3000	33834.6		18	D2（边强）	0.9807	1.928
18	D2（边强）	0.421	3000	50075.2		19	D3（边强）	1.4232	3.0275
19	D3（边强）	0.408	3000	55939.8		20	D4（边强）	1.57	3.4272
20	D4（边强）	0.399	4500	90000		21	d1（边强）	1.4755	3.1676
21	d1（边强）	0.429	3000	46466.2		22	d2（边强）	1.0463	2.0827
22	d2（边强）	0.411	3000	54586.5		23	d3（边强）	0.9295	1.809
23	d3（边强）	0.444	3000	39699.2		24	d4（边强）	1.2692	2.6287
24	d4（边强）	0.425	4500	72406		25	E1（邢伯文）	0.5573	0.983
25	E1（邢伯文）	0.378	1500	34736.8		26	E2（邢伯文）	0.6097	1.0954
26	E2（邢伯文）	0.389	2400	51609		27	E3（邢伯文）	0.5399	0.946
27	E3（邢伯文）	0.455	3000	34736.8		28	E4（邢伯文）	0.4784	0.8161
28	E4（邢伯文）	0.437	3000	42857.1		29	e1（邢伯文）	0.4687	0.7958
29	e1（邢伯文）	0.468	3000	28872.2		30	e2（邢伯文）	0.6152	1.1073
30	e2（邢伯文）	0.47	3000	27969.9		31	e3（邢伯文）	0.4994	0.8603
31	e3（邢伯文）	0.445	3000	39248.1		32	e4（邢伯文）	0.7716	1.4505
32	e4（邢伯文）	0.377	3000	69924.8		33	F1（杨贵明）	0.4001	0.6535
33	F1（杨贵明）	0.479	3000	23909.8		34	F2（杨贵明）	0.4521	0.7612
34	F2（杨贵明）	0.473	3000	26616.5		35	F3（杨贵明）	0.5697	1.0095
35	F3（杨贵明）	0.409	3000	55488.7		36	F4（杨贵明）	0.7075	1.3085
36	F4（杨贵明）	0.438	4500	63609		37	f1（杨贵明）	0.4131	0.6803
37	f1（杨贵明）	0.482	3000	22556.4		38	f2（杨贵明）	0.4293	0.7138
38	f2（杨贵明）	0.478	1500	12180.5		39	f3（杨贵明）	1.1663	2.3724
39	f3（杨贵明）	0.396	3000	61353.4		40	f4（杨贵明）	1.3758	2.9027
40	f4（杨贵明）	0.44	6000	83007.5		41	G1（周金鹏)	0.6141	1.1049
41	G1（周金鹏)	0.465	1500	15112.8		42	G2（周金鹏)	0.7605	1.4258
42	G2（周金鹏)	0.412	3000	54135.3		43	G3（周金鹏)	0.7068	1.3069
43	G3（周金鹏)	0.472	3000	27067.7		44	G4（周金鹏)	0.7153	1.3257
44	G4（周金鹏)	0.412	3000	54135.3		45	g1（周金鹏)	0.5805	1.0326
45	g1（周金鹏)	0.448	3000	37894.7		46	g2（周金鹏)	0.4727	0.8042
46	g2（周金鹏)	0.461	3000	32030.1		47	g3（周金鹏)	1.0919	2.1917
47	g3（周金鹏)	0.468	3000	28872.2		48	g4（周金鹏)	1.3299	2.7836
48	g4（周金鹏)	0.408	4500	83909.8		49	H1（缪朋君）	0.6187	1.1148
49	H1（缪朋君）	0.384	3000	66766.9		50	H2（缪朋君）	0.6255	1.1295
50	H2（缪朋君）	0.429	4500	69699.2		51	H3（缪朋君）	0.5447	0.9562
51	H3（缪朋君）	0.449	3000	37443.6		52	H4（缪朋君）	0.5937	1.0609
52	H4（缪朋君）	0.414	2100	37263.2		53	h1（缪朋君）	0.5952	1.0642
53	h1（缪朋君）	0.475	2700	23142.9		54	h2（缪朋君）	1.4337	3.0554
54	h2（缪朋君）	0.46	30000	324812		55	h3（缪朋君）	1.2522	2.5858
55	h3（缪朋君）	0.439	15000	209774		56	h4（缪朋君）	0.9659	1.8934
56	h4（缪朋君）	0.465	3000	30225.6		57	I1（贾冶）	0.6086	1.093
57	I1（贾冶）	0.407	3000	56391		58	I2（贾冶）	0.5806	1.0328
58	I2（贾冶）	0.416	3000	52330.8		59	I3（贾冶）	0.7933	1.4991
59	I3（贾冶）	0.39	4500	96090.2		60	I4（贾冶）	0.9494	1.8551
60	I4（贾冶）	0.37	6000	146165		61	i1（贾冶）	0.5517	0.9711
61	i1（贾冶）	0.472	3000	27067.7		62	i2（贾冶）	0.5614	0.9918
62	i2（贾冶）	0.453	3000	35639.1		63	i3（贾冶）	0.5404	0.947
63	i3（贾冶）	0.433	3000	44661.7		64	i4（贾冶）	0.6541	1.1916
64	i4（贾冶）	0.445	4500	58872.2		65	J1（李恒吉）	0.4844	0.8287
65	J1（李恒吉）	0.437	1500	21428.6		66	J2（李恒吉）	0.4364	0.7285
66	J2（李恒吉）	0.485	3000	21203		67	J3（李恒吉）	0.5496	0.9666
67	J3（李恒吉）	0.306	1500	50977.4		68	J4（李恒吉）	0.4656	0.7893
68	J4（李恒吉）	0.46	3000	32481.2		69	j1（李恒吉）	0.4288	0.7127
69	j1（李恒吉）	0.447	900	11503.8		70	j2（李恒吉）	0.4514	0.7597
70	j2（李恒吉）	0.454	1500	17594		71	j3（李恒吉）	0.48023	0.82
71	j3（李恒吉）	0.461	3000	32030.1		72	j4（李恒吉）	0.4707	0.8
72	j4（李恒吉）	0.464	3000	30676.7		73	K1（孙银路）	0.4965	0.8542
73	K1（孙银路）	0.47	1200	11188		74	K2（孙银路）	0.6476	1.1775
74	K2（孙银路）	0.432	3000	45112.8		75	K3（孙银路）	0.5635	0.9962
75	K3（孙银路）	0.427	3000	47368.4		76	K4（孙银路）	0.7418	1.3843
76	K4（孙银路）	0.429	4500	69699.2		77	k1（孙银路）	0.4982	0.8577
77	k1（孙银路）	0.465	3000	30225.6		78	k2（孙银路）	0.4707	0.8
78	k2（孙银路）	0.466	3000	29774.4		79	k3（孙银路）	0.496	0.8531
79	k3（孙银路）	0.465	3000	30225.6		80	k4（孙银路）	0.743	1.3869
80	k4（孙银路）	0.403	3000	58195.5		81	N1（孙永燕）	0.4379	0.7316
81	N1（孙永燕）	0.482	3000	22556.4		82	N2（孙永燕）	0.5483	0.9638
82	N2（孙永燕）	0.464	3000	30676.7		83	N3（孙永燕）	0.5822	1.0363
83	N3（孙永燕）	0.403	3000	58195.5		84	N4（孙永燕）	0.647	1.1762
84	N4（孙永燕）	0.456	4500	51428.6		85	n1（孙永燕）	0.6423	1.1659
85	n1（孙永燕）	0.436	3000	43308.3		86	n2（孙永燕）	0.5764	1.0238
86	n2（孙永燕）	0.467	3000	29323.3		87	n3（孙永燕）	0.5275	0.9196
87	n3（孙永燕）	0.474	3000	26165.4		88	n4（孙永燕）	0.5436	0.9538
88	n4（孙永燕）	0.472	3000	27067.7		89	Q1（毕喜钰）	0.4782	0.8157
89	Q1（毕喜钰）	0.463	3000	31127.8		90	Q2（毕喜钰）	0.5224	0.9088
90	Q2（毕喜钰）	0.432	3000	45112.8		91	Q3（毕喜钰）	0.5404	0.851
91	Q3（毕喜钰）	0.415	3000	52782		92	Q4（毕喜钰）	0.5666	0.9001
92	Q4（毕喜钰）	0.425	4500	72406		93	q1（毕喜钰）	0.5494	0.8678
93	q1（毕喜钰）	0.437	3000	42857.1		94	q2（毕喜钰）	0.5807	0.9266
94	q2（毕喜钰）	0.425	3000	48270.7		95	q3（毕喜钰）	0.6342	1.028
95	q3（毕喜钰）	0.443	4500	60225.6		96	q4（毕喜钰）	0.7001	1.1547
96	q4（毕喜钰）	0.383	3000	67218		97	T1(屈年强）	0.551	0.8708
97	T1(屈年强）	0.463	3000	31127.8		98	T2(屈年强）	0.5784	0.9222
98	T2(屈年强）	0.457	3000	33834.6		99	T3(屈年强）	0.6767	1.1095
99	T3(屈年强）	0.44	3000	41503.8		100	T4(屈年强）	1.2106	2.2271
100	T4(屈年强）	0.473	24000	212932		101	t1(屈年强）	0.5511	0.871
101	t1(屈年强）	0.443	3000	40150.4		102	t2(屈年强）	0.6155	0.9924
102	t2(屈年强）	0.425	3000	48270.7		103	t3(屈年强）	0.5095	0.7935
103	t3(屈年强）	0.473	3000	26616.5		104	t4(屈年强）	0.4933	0.7635
104	t4(屈年强）	0.455	3000	34736.8		105	R1（朱凯明）	0.753	1.258
105	R1（朱凯明）	0.409	3000	55488.7		106	R2（朱凯明）	0.7427	1.2377
106	R2（朱凯明）	0.464	4500	46015		107	R3（朱凯明）	0.7307	1.2143
107	R3（朱凯明）	0.434	3000	44210.5		108	R4（朱凯明）	0.7626	1.2769
108	R4（朱凯明）	0.405	3000	57293.2		109	r1（朱凯明）	0.8462	1.4436
109	r1（朱凯明）	0.46	3000	32481.2		110	r2（朱凯明）	0.7146	1.1829
110	r2（朱凯明）	0.464	3000	30676.7		111	r3（朱凯明）	0.7852	1.3216
111	r3（朱凯明）	0.396	3000	61353.4		112	r4（朱凯明）	0.8531	1.4576
112	r4（朱凯明）	0.401	3000	59097.7

## Sheet: 原始
idtest	idsample	stage	淀粉酶活力	LF含量	SAA
			（U/dl）	（μg/ml）		A	B	D	E	F	G	H	I	J	K	N	Q	T	R
1	A1（郑子伦）	1	57293.2	0.908	1	57293.2	22105.3	33834.6	34736.8	23909.8	15112.8	66766.9	56391	21428.6	11188	22556.4	31127.8	31127.8	55488.7
2	A2（郑子伦）	2	64962.4	1.1014	2	64962.4	47368.4	50075.2	51609	26616.5	54135.3	69699.2	52330.8	21203	45112.8	30676.7	45112.8	33834.6	46015
3	A3（郑子伦）	3	60000	1.0405	3	60000	43308.3	55939.8	34736.8	55488.7	27067.7	37443.6	96090.2	50977.4	47368.4	58195.5	52782	41503.8	44210.5
4	A4（郑子伦）	4	110075	1.3894	4	110075	189474	90000	42857.1	63609	54135.3	37263.2	146165	32481.2	69699.2	51428.6	72406	212932	57293.2
5	a1（郑子伦）	1	40601.5	0.8552
6	a2（郑子伦）	2	34285.7	0.7666
7	a3（郑子伦）	3	42406	0.796
8	a4（郑子伦）	4	69699.2	1.4557
9	B1（冯健）	1	22105.3	0.7776		a	b	d	e	f	g	h	i	j	k	n	q	t	r
10	B2（冯健）	2	47368.4	1.2003	1	40601.5	22105.3	46466.2	28872.2	22556.4	37894.7	23142.9	27067.7	11503.8	30225.6	43308.3	42857.1	40150.4	32481.2
11	B3（冯健）	3	43308.3	1.2293	2	34285.7	23909.8	54586.5	27969.9	12180.5	32030.1	324812	35639.1	17594	29774.4	29323.3	48270.7	48270.7	30676.7
12	B4（冯健）	4	189474	2.9346	3	42406	43759.4	39699.2	39248.1	61353.4	28872.2	209774	44661.7	32030.1	30225.6	26165.4	60225.6	26616.5	61353.4
13	b1（冯健）	1	22105.3	0.964	4	69699.2	299549	72406	69924.8	83007.5	83909.8	30225.6	58872.2	30676.7	58195.5	27067.7	67218	34736.8	59097.7
14	b2（冯健）	2	23909.8	0.9572	LF
15	b3（冯健）	3	43759.4	1.7488		A	B	D	E	F	G	H	I	J	K	N	Q	T	R
16	b4（冯健）	4	299549	4.8962	1	0.908	0.7776	1.4688	0.983	0.6535	1.1049	1.1148	1.093	0.8287	0.8542	0.7316	0.8157	0.8708	1.258
17	D1（边强）	1	33834.6	1.4688	2	1.1014	1.2003	1.928	1.0954	0.7612	1.4258	1.1295	1.0328	0.7285	1.1775	0.9638	0.9088	0.9222	1.2377
18	D2（边强）	2	50075.2	1.928	3	1.0405	1.2293	3.0275	0.946	1.0095	1.3069	0.9562	1.4991	0.9666	0.9962	1.0363	0.851	1.1095	1.2143
19	D3（边强）	3	55939.8	3.0275	4	1.3894	2.9346	3.4272	0.8161	1.3085	1.3257	1.0609	1.8551	0.7893	1.3843	1.1762	0.9001	2.2271	1.2769
20	D4（边强）	4	90000	3.4272
21	d1（边强）	1	46466.2	3.1676
22	d2（边强）	2	54586.5	2.0827		a	b	d	e	f	g	h	i	j	k	n	q	t	r
23	d3（边强）	3	39699.2	1.809	1	0.8552	0.964	3.1676	0.7958	0.6803	1.0326	1.0642	0.9711	0.7127	0.8577	1.1659	0.8678	0.871	1.4436
24	d4（边强）	4	72406	2.6287	2	0.7666	0.9572	2.0827	1.1073	0.7138	0.8042	3.0554	0.9918	0.7597	0.8	1.0238	0.9266	0.9924	1.1829
25	E1（邢伯文）	1	34736.8	0.983	3	0.796	1.7488	1.809	0.8603	2.3724	2.1917	2.5858	0.947	0.82	0.8531	0.9196	1.028	0.7935	1.3216
26	E2（邢伯文）	2	51609	1.0954	4	1.4557	4.8962	2.6287	1.4505	2.9027	2.7836	1.8934	1.1916	0.8	1.3869	0.9538	1.1547	0.7635	1.4576
27	E3（邢伯文）	3	34736.8	0.946
28	E4（邢伯文）	4	42857.1	0.8161
29	e1（邢伯文）	1	28872.2	0.7958
30	e2（邢伯文）	2	27969.9	1.1073
31	e3（邢伯文）	3	39248.1	0.8603
32	e4（邢伯文）	4	69924.8	1.4505
33	F1（杨贵明）	1	23909.8	0.6535
34	F2（杨贵明）	2	26616.5	0.7612
35	F3（杨贵明）	3	55488.7	1.0095
36	F4（杨贵明）	4	63609	1.3085
37	f1（杨贵明）	1	22556.4	0.6803
38	f2（杨贵明）	2	12180.5	0.7138
39	f3（杨贵明）	3	61353.4	2.3724
40	f4（杨贵明）	4	83007.5	2.9027
41	G1（周金鹏)	1	15112.8	1.1049
42	G2（周金鹏)	2	54135.3	1.4258
43	G3（周金鹏)	3	27067.7	1.3069
44	G4（周金鹏)	4	54135.3	1.3257
45	g1（周金鹏)	1	37894.7	1.0326
46	g2（周金鹏)	2	32030.1	0.8042
47	g3（周金鹏)	3	28872.2	2.1917
48	g4（周金鹏)	4	83909.8	2.7836
49	H1（缪朋君）	1	66766.9	1.1148
50	H2（缪朋君）	2	69699.2	1.1295
51	H3（缪朋君）	3	37443.6	0.9562
52	H4（缪朋君）	4	37263.2	1.0609
53	h1（缪朋君）	1	23142.9	1.0642
54	h2（缪朋君）	2	324812	3.0554
55	h3（缪朋君）	3	209774	2.5858
56	h4（缪朋君）	4	30225.6	1.8934
57	I1（贾冶）	1	56391	1.093
58	I2（贾冶）	2	52330.8	1.0328
59	I3（贾冶）	3	96090.2	1.4991
60	I4（贾冶）	4	146165	1.8551
61	i1（贾冶）	1	27067.7	0.9711
62	i2（贾冶）	2	35639.1	0.9918
63	i3（贾冶）	3	44661.7	0.947
64	i4（贾冶）	4	58872.2	1.1916
65	J1（李恒吉）	1	21428.6	0.8287
66	J2（李恒吉）	2	21203	0.7285
67	J3（李恒吉）	3	50977.4	0.9666
68	J4（李恒吉）	4	32481.2	0.7893
69	j1（李恒吉）	1	11503.8	0.7127
70	j2（李恒吉）	2	17594	0.7597
71	j3（李恒吉）	3	32030.1	0.82
72	j4（李恒吉）	4	30676.7	0.8
73	K1（孙银路）	1	11188	0.8542
74	K2（孙银路）	2	45112.8	1.1775
75	K3（孙银路）	3	47368.4	0.9962
76	K4（孙银路）	4	69699.2	1.3843
77	k1（孙银路）	1	30225.6	0.8577
78	k2（孙银路）	2	29774.4	0.8
79	k3（孙银路）	3	30225.6	0.8531
80	k4（孙银路）	4	58195.5	1.3869
81	N1（孙永燕）	1	22556.4	0.7316
82	N2（孙永燕）	2	30676.7	0.9638
83	N3（孙永燕）	3	58195.5	1.0363
84	N4（孙永燕）	4	51428.6	1.1762
85	n1（孙永燕）	1	43308.3	1.1659
86	n2（孙永燕）	2	29323.3	1.0238
87	n3（孙永燕）	3	26165.4	0.9196
88	n4（孙永燕）	4	27067.7	0.9538
89	Q1（毕喜钰）	1	31127.8	0.8157
90	Q2（毕喜钰）	2	45112.8	0.9088
91	Q3（毕喜钰）	3	52782	0.851
92	Q4（毕喜钰）	4	72406	0.9001
93	q1（毕喜钰）	1	42857.1	0.8678
94	q2（毕喜钰）	2	48270.7	0.9266
95	q3（毕喜钰）	3	60225.6	1.028
96	q4（毕喜钰）	4	67218	1.1547
97	T1(屈年强）	1	31127.8	0.8708
98	T2(屈年强）	2	33834.6	0.9222
99	T3(屈年强）	3	41503.8	1.1095
100	T4(屈年强）	4	212932	2.2271
101	t1(屈年强）	1	40150.4	0.871
102	t2(屈年强）	2	48270.7	0.9924
103	t3(屈年强）	3	26616.5	0.7935
104	t4(屈年强）	4	34736.8	0.7635
105	R1（朱凯明）	1	55488.7	1.258
106	R2（朱凯明）	2	46015	1.2377
107	R3（朱凯明）	3	44210.5	1.2143
108	R4（朱凯明）	4	57293.2	1.2769
109	r1（朱凯明）	1	32481.2	1.4436
110	r2（朱凯明）	2	30676.7	1.1829
111	r3（朱凯明）	3	61353.4	1.3216
112	r4（朱凯明）	4	59097.7	1.4576
			59097.7

## Sheet: 14人数据免疫数据
idtest	idsample
			SA1	SA2	SA3	SA4	LF1	LF2	LF3	LF4
1	郑子伦	A	57293.2	64962.4	60000	110075	0.908	1.1014	1.0405	1.3894
2	冯健	B	22105.3	47368.4	43308.3	189474	0.7776	1.2003	1.2293	2.9346
3	边强	D	33834.6	50075.2	55939.8	90000	1.4688	1.928	3.0275	3.4272
4	邢伯文	E	34736.8	51609	34736.8	42857.1	0.983	1.0954	0.946	0.8161
5	杨贵明	F	23909.8	26616.5	55488.7	63609	0.6535	0.7612	1.0095	1.3085
6	周金鹏	G	15112.8	54135.3	27067.7	54135.3	1.1049	1.4258	1.3069	1.3257
7	缪朋君	H	66766.9	69699.2	37443.6	37263.2	1.1148	1.1295	0.9562	1.0609
8	贾冶	I	56391	52330.8	96090.2	146165	1.093	1.0328	1.4991	1.8551
9	李恒吉	J	21428.6	21203	50977.4	32481.2	0.8287	0.7285	0.9666	0.7893		SA	SA1	SA2	SA3	SA4
10	孙银路	K	11188	45112.8	47368.4	69699.2	0.8542	1.1775	0.9962	1.3843		实验组（均值）	34504.8	45625.1	50365.2	87844.3
11	孙永燕	N	22556.4	30676.7	58195.5	51428.6	0.7316	0.9638	1.0363	1.1762		对照组（均值）	32088.1	53523.1	53313.6	74613.3
12	毕喜钰	Q	31127.8	45112.8	52782	72406	0.8157	0.9088	0.851	0.9001		实验组（SD）	16907.9	13230	15669.9	54820.4
13	屈年强	T	31127.8	33834.6	41503.8	212932	0.8708	0.9222	1.1095	2.2271		对照组（SD）	9831.44	76067.4	45006.8	65119.7
14	朱凯明	R	55488.7	46015	44210.5	57293.2	1.258	1.2377	1.2143	1.2769
		均值	34504.8	45625.1	50365.2	87844.3	0.961614	1.11521	1.22778	1.56224
		标准差	16907.9	13230	15669.9	54820.4	0.215492	0.288895	0.525723	0.762772
1	郑子伦	a	40601.5	34285.7	42406	69699.2	0.8552	0.7666	0.796	1.4557
2	冯健	b	22105.3	23909.8	43759.4	299549	0.964	0.9572	1.7488	4.8962
3	边强	d	46466.2	54586.5	39699.2	72406	3.1676	2.0827	1.809	2.6287
4	邢伯文	e	28872.2	27969.9	39248.1	69924.8	0.7958	1.1073	0.8603	1.4505
5	杨贵明	f	22556.4	12180.5	61353.4	83007.5	0.6803	0.7138	2.3724	2.9027
6	周金鹏	g	37894.7	32030.1	28872.2	83909.8	1.0326	0.8042	2.1917	2.7836
7	缪朋君	h	23142.9	324812	209774	30225.6	1.0642	3.0554	2.5858	1.8934
8	贾冶	i	27067.7	35639.1	44661.7	58872.2	0.9711	0.9918	0.947	1.1916
9	李恒吉	j	11503.8	17594	32030.1	30676.7	0.7127	0.7597	0.82	0.8
10	孙银路	k	30225.6	29774.4	30225.6	58195.5	0.8577	0.8	0.8531	1.3869
11	孙永燕	n	43308.3	29323.3	26165.4	27067.7	1.1659	1.0238	0.9196	0.9538
12	毕喜钰	q	42857.1	48270.7	60225.6	67218	0.8678	0.9266	1.028	1.1547
13	屈年强	t	40150.4	48270.7	26616.5	34736.8	0.871	0.9924	0.7935	0.7635
14	朱凯明	r	32481.2	30676.7	61353.4	59097.7	1.4436	1.1829	1.3216	1.4576
		均值	32088.1	53523.1	53313.6	74613.3	1.10354	1.1546	1.36049	1.83706
		标准差	9831.44	76067.4	45006.8	65119.7	0.602484	0.620348	0.625957	1.08732
				LF	LF1	LF2	LF3	LF4
				实验组（均值）	0.961614	1.11521	1.22778	1.56224
				对照组（均值）	1.10354	1.1546	1.36049	1.83706
				实验组（SD）	0.215492	0.288895	0.525723	0.762772
				对照组（SD）	0.602484	0.620348	0.625957	1.08732

## Sheet: 12人
idtest	idsample
			SA1		SA2		SA3		SA4		LF1	LF2	LF3	LF4
1	郑子伦	A	57293.2	5729.32	64962.4	6496.24	60000	6000	110075	11007.5	0.908	1.1014	1.0405	1.3894
3	边强	D	33834.6	3383.46	50075.2	5007.52	55939.8	5593.98	90000	9000	1.4688	1.928	3.0275	3.4272
4	邢伯文	E	34736.8	3473.68	51609	5160.9	34736.8	3473.68	42857.1	4285.71	0.983	1.0954	1.25028	1.43719
5	杨贵明	F	23909.8	2390.98	26616.5	2661.65	55488.7	5548.87	63609	6360.9	0.6535	0.7612	1.0095	1.3085
6	周金鹏	G	15112.8	1511.28	54135.3	5413.53	27067.7	2706.77	54135.3	5413.53	1.1049	1.4258	1.3069	1.3257
8	贾冶	I	56391	5639.1	52330.8	5233.08	96090.2	9609.02	146165	14616.5	1.093	1.0328	1.4991	1.8551
9	李恒吉	J	21428.6	2142.86	21203	2120.3	50977.4	5097.74	32481.2	3248.12	0.8287	0.7285	0.9666	1.4993
10	孙银路	K	11188	1118.8	45112.8	4511.28	47368.4	4736.84	69699.2	6969.92	0.8542	1.1775	1.27564	1.3843
11	孙永燕	N	22556.4	2255.64	30676.7	3067.67	58195.5	5819.55	51428.6	5142.86	0.7316	0.9638	1.0363	1.1762
12	毕喜钰	Q	31127.8	3112.78	45112.8	4511.28	52782	5278.2	72406	7240.6	0.8157	0.9088	0.851	0.9001
13	屈年强	T	31127.8	3112.78	33834.6	3383.46	41503.8	4150.38	83590.2	8359.02	0.8708	0.9222	1.1095	2.2271
14	朱凯明	R	55488.7	5548.87	46015	4601.5	44210.5	4421.05	57293.2	5729.32	1.258	1.2377	1.2143	1.2769
		均值	32849.6	3284.96	43473.7	4347.37	52030.1	5203.01	72811.7	7281.17	0.964183	1.10692	1.29893	1.5703
		标准差	15206.4	1520.64	12289.2	1228.92	16298.3	1629.83	30064.1	3006.41	0.222244	0.310937	0.548077	0.636303
1	郑子伦	a	40601.5	4060.15	34285.7	3428.57	42406	4240.6	69699.2	6969.92	0.8552	0.7666	0.796	1.4557
3	边强	d	46466.2	4646.62	54586.5	5458.65	39699.2	3969.92	72406	7240.6	1.11844	2.0827	1.809	2.6287
4	邢伯文	e	28872.2	2887.22	27969.9	2796.99	39248.1	3924.81	69924.8	6992.48	0.7958	1.1073	0.8603	1.4505
5	杨贵明	f	22556.4	2255.64	12180.5	1218.05	61353.4	6135.34	83007.5	8300.75	0.6803	0.7138	2.3724	2.9027
6	周金鹏	g	37894.7	3789.47	32030.1	3203.01	28872.2	2887.22	58626.1	5862.61	1.0326	0.8042	2.1917	2.7836
8	贾冶	i	27067.7	2706.77	35639.1	3563.91	44661.7	4466.17	58872.2	5887.22	0.9711	0.9918	0.947	1.1916
9	李恒吉	j	11503.8	1150.38	17594	1759.4	32030.1	3203.01	30676.7	3067.67	0.7127	0.7597	0.82	0.8
10	孙银路	k	30225.6	3022.56	29774.4	2977.44	30225.6	3022.56	58195.5	5819.55	0.8577	0.8	0.8531	1.3869
11	孙永燕	n	43308.3	4330.83	29323.3	2932.33	26165.4	2616.54	27067.7	2706.77	1.1659	1.0238	0.9196	0.9538
12	毕喜钰	q	42857.1	4285.71	48270.7	4827.07	60225.6	6022.56	67218	6721.8	0.8678	0.9266	1.028	1.1547
13	屈年强	t	40150.4	4015.04	48270.7	4827.07	26616.5	2661.65	34736.8	3473.68	0.871	0.9924	0.7935	0.7635
14	朱凯明	r	32481.2	3248.12	30676.7	3067.67	61353.4	6135.34	59097.7	5909.77	1.4436	1.1829	1.3216	1.4576
		均值	33665.4	3366.54	33383.5	3338.35	41071.4	4107.14	57460.7	5746.07	0.947678	1.01265	1.22602	1.57744
		标准差	9762.48	976.248	11781.3	1178.13	12873.8	1287.38	16932.2	1693.22	0.205986	0.352826	0.548965	0.729229
						0

## Sheet: SPSS数据
				sAA1	sAA2	sAA3	sAA4	LF1	LF2	LF3	LF4
1	郑子伦	A	1	5729.32	6496.24	6000	11007.5	0.908	1.1014	1.0405	1.3894
2	边强	D	1	3383.46	5007.52	5593.98	9000	1.4688	1.928	3.0275	3.4272
3	邢伯文	E	1	3473.68	5160.9	3473.68	4285.71	0.983	1.0954	1.25028	1.43719
4	杨贵明	F	1	2390.98	2661.65	5548.87	6360.9	0.6535	0.7612	1.0095	1.3085
5	周金鹏	G	1	1511.28	5413.53	2706.77	5413.53	1.1049	1.4258	1.3069	1.3257
6	贾冶	I	1	5639.1	5233.08	9609.02	14616.5	1.093	1.0328	1.4991	1.8551
7	李恒吉	J	1	2142.86	2120.3	5097.74	3248.12	0.8287	0.7285	0.9666	1.4993
8	孙银路	K	1	1118.8	4511.28	4736.84	6969.92	0.8542	1.1775	1.27564	1.3843
9	孙永燕	N	1	2255.64	3067.67	5819.55	5142.86	0.7316	0.9638	1.0363	1.1762
10	毕喜钰	Q	1	3112.78	4511.28	5278.2	7240.6	0.8157	0.9088	0.851	0.9001
11	屈年强	T	1	3112.78	3383.46	4150.38	8359.02	0.8708	0.9222	1.1095	2.2271
12	朱凯明	R	1	5548.87	4601.5	4421.05	5729.32	1.258	1.2377	1.2143	1.2769
1	郑子伦	a	0	4060.15	3428.57	4240.6	6969.92	0.8552	0.7666	0.796	1.4557
2	边强	d	0	4646.62	5458.65	3969.92	7240.6	1.11844	2.0827	1.809	2.6287
3	邢伯文	e	0	2887.22	2796.99	3924.81	6992.48	0.7958	1.1073	0.8603	1.4505
4	杨贵明	f	0	2255.64	1218.05	6135.34	8300.75	0.6803	0.7138	2.3724	2.9027
5	周金鹏	g	0	3789.47	3203.01	2887.22	5862.61	1.0326	0.8042	2.1917	2.7836
6	贾冶	i	0	2706.77	3563.91	4466.17	5887.22	0.9711	0.9918	0.947	1.1916
7	李恒吉	j	0	1150.38	1759.4	3203.01	3067.67	0.7127	0.7597	0.82	0.8
8	孙银路	k	0	3022.56	2977.44	3022.56	5819.55	0.8577	0.8	0.8531	1.3869
9	孙永燕	n	0	4330.83	2932.33	2616.54	2706.77	1.1659	1.0238	0.9196	0.9538
10	毕喜钰	q	0	4285.71	4827.07	6022.56	6721.8	0.8678	0.9266	1.028	1.1547
11	屈年强	t	0	4015.04	4827.07	2661.65	3473.68	0.871	0.9924	0.7935	0.7635
12	朱凯明	r	0	3248.12	3067.67	6135.34	5909.77	1.4436	1.1829	1.3216	1.4576

## Sheet: basic information
	Age	id	height	weight	VO2maxabsolute value	relative value	work load	training age
1	20	1	177	71.48	2.93	39.1	1.5	2.5
2	22	3	176	71.1	2.93	39.1	1.5	3
3	21	4	184	79.95	4.76	63.5	2.3	2
4	20	5	178	78.5	3.8	50.7	2.3	2
5	20	6	185	76.65	5	66.7	2.2	1.5
6	20	8	178	67.1	3.4	45.3	1.3	2
7	22	9	185	68.89	2.53	33.7	1.6	5
8	23	10	170	68.31	3.6	48	2.3	2.5
9	21	11	187	77.96	3.7	49.3	1.99	3
10	21	12	181	62.6	3.8	55.1	1.34	2
11	21	13	188	81.23	4.33	57.7	2.56	4
12	23	14	176	60.57	4.06	54.1	2.2	5
	21.1667		180.417	72.0283	3.73667	50.1917	1.92417	2.875
	1.06719		5.21949	6.55212	0.707028	9.54458	0.426252	1.1388

## Sheet: sweat rate
ID	condition	Weight（before）	Weight（after）	Sweat lose	Weight loss percentage
1	1	71.48	71	0.66958	0.00936738
1	0	71.02	70.6	0.76	0.0106
2	1	73.55	73.14	0.60699	0.00825275
2	0	72.15	71.75	0.81	0.0112
3	1	71.1	70.7	0.81	0.0113
3	0	71.3	71.06	0.43495	0.00610028
4	1	79.95	79.36	0.80847	0.0101122
4	0	79.81	79.26	1.01	0.0126
5	1	78.5	78.22	0.49198	0.00626726
5	0	78.23	78	0.44	0.0056
6	1	76.65	76.24	0.62014	0.00809054
6	0	76.4	76.01	0.59995	0.00785275
7	1	65.14	64.51	0.80251	0.0123198
7	0	64.18	63.54	0.81044	0.0126276
8	1	67.1	66.68	0.60065	0.00895156
8	0	67.52	67.15	0.55138	0.00816617
9	1	68.89	68.5	0.57774	0.00838641
9	0	69.12	68.79	0.5179	0.00749277
10	1	68.31	68.02	0.47562	0.00696267
10	0	69.05	68.54	0.69641	0.0100856
11	1	77.96	77.5	0.67487	0.00865662
11	0	78.3	77.91	0.60381	0.00771149
12	1	62.6	62.45	0.31542	0.00503866
12	0	63.41	63.24	0.33959	0.00535546
13	1	81.23	80.79	0.66169	0.00814588
13	0	81.05	80.75	0.52095	0.00642751
14	1	60.57	60.07	0.66331	0.0109511
14	0	60.29	60.04	0.41223	0.00683745

## Sheet: RPE
ID	分组	RPE1	RPE2	RPE3	RPE4	RPE5
1	1	9	9	9	9	9
2	1	9	9	11	13	15
3	1	7	9	9	10	11
4	1	7	9	11	11	13
5	1	11	9	10	11	11
6	1	7	7	7	9	9
7	1	9	11	11	11	13
8	1	11	12	13	14	16
9	1	11	13	13	13	15
10	1	8	9	10	10	13
11	1	7	7	7	7	7
12	1	9	9	11	14	15
1	0	9	11	11	11	13
2	0	7	11	11	15	19
3	0	7	11	13	13	15
4	0	7	14	13	15	17
5	0	13	15	15	15	15
6	0	7	7	9	11	9
7	0	11	11	13	13	17
8	0	10	11	11	12	12
9	0	11	11	13	15	17
10	0	8	9	10	11	13
11	0	7	7	9	14	14
12	0	7	9	13	16	17

## Sheet: HR
ID	HR1	HR2	HR3	HR4	HR5	0HR1	0HR2	0HR3	0HR4	0HR5
1	90	78	130	140	101	84	98	129	137	85
3	104	76	163	171	96	101	84	155	172	107
4	59	62	133	145	75	57	67	132	157	82
5	93	78	165	173	111	77	82	177	178	109
6	75	68	142	181	87	76	94	155	178	100
8	84	72	124	137	86	93	85	134	131	83
9	80	74	122	131	69	78	80	120	148	79
10	72	68	136	153	99	60	63	141	152	87
11	98	75	138	152	90	89	90	139	139	87
12	87	79	143	150	87	103	82	147	152	95
13	64	61	141	159	77	66	69	138	146	76
		71.9091				80.3636	81.2727
14	67	55	142	152	77	78	75	143	163	92
ID	HR2	HR3	HR4
1	92	130	140
3	89	163	171
4	62	133	145
5	95	165	173
6	68	142	181
8	81	124	137
9	74	122	131
10	68	136	153
11	90	138	152
12	79	143	150
13	61	141	159
14	55	142	152
1	98	129	137
3	100	155	172
4	67	132	157
5	82	177	178
6	94	155	178
8	85	134	131
9	80	120	148
10	63	141	152
11	90	139	139
12	96	147	152
13	69	138	146
14	75	143	163
		70.6084

## Sheet: TCORE
ID	Tcore1	Tcore2	Tcore3	Tcore4	0Tcore1	0Tcore2	0Tcore3	0Tcore4
1	37.939	37.606	37.927	38.32	37.608	37.56	37.943	38.421
3	37.784	37.851	37.961	38.329	37.639	37.655	37.977	38.41
4	37.151	37.173	37.504	38.12	37.211	37.159	37.507	38.142
5	37.197	37.381	37.81	38.476	37.464	37.234	37.586	38.429
6	37.246	37.342	37.675	38.178	37.635	37.471	37.853	38.609
8	37.553	37.613	37.942	38.296	37.48	37.366	37.752	38.071
9	37.421	37.302	37.566	37.826	37.695	37.4	37.722	37.973
10	37.729	37.335	37.713	38.227	37.078	37.155	37.691	38.289
11	37.513	37.409	37.626	38.008	37.214	37.094	37.396	37.801
12	37.729	37.71	38.126	38.453	37.575	37.39	37.73	38.141
13	37.09	37.249	37.686	38.108	37.462	37.297	37.58	37.978
14	37.283	37.176	37.651	38.313	37.505	37.604	38.219	39.034

[truncated: 2 more sheets: 作图数据, salivary flow]
